# Supplementary material for: Systems biology of industrial oxytetracycline production in Streptomyces rimosus: the secrets of a mutagenized hyperproducer
Source: Microb Cell Fact. 2023 Oct 28;22:222. doi: 10.1186/s12934-023-02215-x (PMC10612213; doi:10.1186/s12934-023-02215-x)
Supplement: Supplementary file 2 — Additional file 2. Functional annotation of genes in S. rimosus, designated by SRIMR7 numbers on basis of the sequenced genomes. [file 12934_2023_2215_MOESM2_ESM.txt]

SRIMR7_00005	Helicase associated domain protein
SRIMR7_00010	hypothetical protein
SRIMR7_00015	hypothetical protein
SRIMR7_00020	Protein-L-isoaspartate O-methyltransferase
SRIMR7_00025	HNH endonuclease
SRIMR7_00030	hypothetical protein
SRIMR7_00035	hypothetical protein
SRIMR7_00040	Helix-turn-helix protein
SRIMR7_00045	hypothetical protein
SRIMR7_00050	hypothetical protein
SRIMR7_00055	hypothetical protein
SRIMR7_00060	hypothetical protein
SRIMR7_00065	hypothetical protein
SRIMR7_00070	hypothetical protein
SRIMR7_00075	F420-dependent glucose-6-phosphate dehydrogenase
SRIMR7_00080	DNA-binding transcriptional regulator EnvR
SRIMR7_00085	hypothetical protein
SRIMR7_00090	hypothetical protein
SRIMR7_00095	hypothetical protein
SRIMR7_00100	Hypothetical protein
SRIMR7_00105	hypothetical protein
SRIMR7_00110	Trypsin
SRIMR7_00115	hypothetical protein
SRIMR7_00120	Acyltransferase family protein
SRIMR7_00125	hypothetical protein
SRIMR7_00130	hypothetical protein
SRIMR7_00135	hypothetical protein
SRIMR7_00140	Ribosome inactivating protein
SRIMR7_00145	hypothetical protein
SRIMR7_00150	hypothetical protein
SRIMR7_00155	hypothetical protein
SRIMR7_00160	hypothetical protein
SRIMR7_00165	cholestanetriol 26-monooxygenase
SRIMR7_00170	Pentalenene oxygenase
SRIMR7_00175	hypothetical protein
SRIMR7_00180	hypothetical protein
SRIMR7_00185	hypothetical protein
SRIMR7_00190	hypothetical protein
SRIMR7_00195	D-alanyl-D-alanine carboxypeptidase precursor
SRIMR7_00200	hypothetical protein
SRIMR7_00205	D-alanyl-D-alanine carboxypeptidase precursor
SRIMR7_00210	hypothetical protein
SRIMR7_00215	hypothetical protein
SRIMR7_00220	hypothetical protein
SRIMR7_00225	27 kDa antigen Cfp30B
SRIMR7_00230	Cyclic 2,3-diphosphoglycerate synthetase
SRIMR7_00235	hypothetical protein
SRIMR7_00240	Bifunctional ligase/repressor BirA
SRIMR7_00245	hypothetical protein
SRIMR7_00250	hypothetical protein
SRIMR7_00255	2,5-dichloro-2,5-cyclohexadiene-1,4-diol dehydrogenase
SRIMR7_00260	hypothetical protein
SRIMR7_00265	Hca operon transcriptional activator
SRIMR7_00270	D-alanyl-D-alanine carboxypeptidase precursor
SRIMR7_00275	(S)-2-haloacid dehalogenase 4A
SRIMR7_00280	hypothetical protein
SRIMR7_00285	ChrR Cupin-like domain protein
SRIMR7_00290	Purine ribonucleoside efflux pump NepI
SRIMR7_00295	Stress responsive A/B Barrel Domain protein
SRIMR7_00300	RNA pyrophosphohydrolase
SRIMR7_00305	hypothetical protein
SRIMR7_00310	Tetracycline repressor protein class H
SRIMR7_00315	Pentachlorophenol 4-monooxygenase
SRIMR7_00320	hypothetical protein
SRIMR7_00325	Amino acid permease
SRIMR7_00330	Acetyltransferase (GNAT) family protein
SRIMR7_00335	NAD(P)H azoreductase
SRIMR7_00340	hypothetical protein
SRIMR7_00345	General stress protein 39
SRIMR7_00350	tRNA-Asp
SRIMR7_00355	carbohydrate diacid transcriptional activator CdaR
SRIMR7_00360	D-alanyl-D-alanine carboxypeptidase precursor
SRIMR7_00365	o-succinylbenzoate synthase
SRIMR7_00370	hypothetical protein
SRIMR7_00375	Carboxypeptidase G2 precursor
SRIMR7_00380	Membrane dipeptidase (Peptidase family M19)
SRIMR7_00385	hypothetical protein
SRIMR7_00390	hypothetical protein
SRIMR7_00395	Polyketide cyclase / dehydrase and lipid transport
SRIMR7_00400	hypothetical protein
SRIMR7_00405	DinB superfamily protein
SRIMR7_00410	hypothetical protein
SRIMR7_00415	putative kinase inhibitor
SRIMR7_00420	HTH-type transcriptional repressor CsiR
SRIMR7_00425	Mycocyclosin synthase
SRIMR7_00430	cholestanetriol 26-monooxygenase
SRIMR7_00435	Linear gramicidin synthase subunit D
SRIMR7_00440	Pyridoxamine 5'-phosphate oxidase
SRIMR7_00445	hypothetical protein
SRIMR7_00450	hypothetical protein
SRIMR7_00455	Membrane protein YdfJ
SRIMR7_00460	Asparagine synthetase (glutamine-hydrolyzing) 3
SRIMR7_00465	3-oxoacyl-(acyl-carrier-protein) synthase 2
SRIMR7_00470	Acyl carrier protein
SRIMR7_00475	pimeloyl-[acyl-carrier protein] synthase
SRIMR7_00480	Thioesterase superfamily protein
SRIMR7_00485	hypothetical protein
SRIMR7_00490	hypothetical protein
SRIMR7_00495	hypothetical protein
SRIMR7_00500	hypothetical protein
SRIMR7_00505	Para-nitrobenzyl esterase
SRIMR7_00510	Glycosyl transferase family 2
SRIMR7_00515	Trans-aconitate 2-methyltransferase
SRIMR7_00520	1D-myo-inositol 2-acetamido-2-deoxy-alpha-D-glucopyranoside deacetylase
SRIMR7_00525	Acyl-CoA dehydrogenase, middle domain
SRIMR7_00530	hypothetical protein
SRIMR7_00535	Polyketide cyclase / dehydrase and lipid transport
SRIMR7_00540	Signal transduction histidine-protein kinase BarA
SRIMR7_00545	Phosphoserine phosphatase RsbU
SRIMR7_00550	haloalkane dehalogenase
SRIMR7_00555	Ubiquinone biosynthesis O-methyltransferase
SRIMR7_00560	hypothetical protein
SRIMR7_00565	hypothetical protein
SRIMR7_00570	Anaerobic sulfatase-maturating enzyme
SRIMR7_00575	hypothetical protein
SRIMR7_00580	Arginine--tRNA ligase
SRIMR7_00585	hypothetical protein
SRIMR7_00590	Fluoroacetate dehalogenase
SRIMR7_00595	Cupin domain protein
SRIMR7_00600	Transcriptional regulator, TetR family
SRIMR7_00605	hypothetical protein
SRIMR7_00610	CGNR zinc finger
SRIMR7_00615	putative ABC transporter ATP-binding protein YheS
SRIMR7_00620	putative ABC transporter ATP-binding protein YheS
SRIMR7_00625	Quinone oxidoreductase 1
SRIMR7_00630	putative HTH-type transcriptional regulator YxaF
SRIMR7_00635	hypothetical protein
SRIMR7_00640	hypothetical protein
SRIMR7_00645	Papain inhibitor precursor
SRIMR7_00650	HTH-type transcriptional regulator DegA
SRIMR7_00655	glycerol-3-phosphate transporter periplasmic binding protein
SRIMR7_00660	L-arabinose transport system permease protein AraP
SRIMR7_00665	L-arabinose transport system permease protein AraQ
SRIMR7_00670	Oligo-1,6-glucosidase
SRIMR7_00675	F5/8 type C domain protein
SRIMR7_00680	hypothetical protein
SRIMR7_00685	hypothetical protein
SRIMR7_00690	HTH-type transcriptional regulator CdhR
SRIMR7_00695	Streptothricin hydrolase
SRIMR7_00700	putative HTH-type transcriptional regulator YtcD
SRIMR7_00705	NmrA-like family protein
SRIMR7_00710	hypothetical protein
SRIMR7_00715	hypothetical protein
SRIMR7_00720	Cypemycin methyltransferase
SRIMR7_00725	hypothetical protein
SRIMR7_00730	4-hydroxy-tetrahydrodipicolinate synthase
SRIMR7_00735	Decarboxylase NovR
SRIMR7_00740	HTH-type transcriptional regulator SinR
SRIMR7_00745	Calcineurin-like phosphoesterase
SRIMR7_00750	Transcriptional regulator, TetR family
SRIMR7_00755	Cytochrome P450 105A3
SRIMR7_00760	Ferredoxin-1
SRIMR7_00765	putative acetyltransferase
SRIMR7_00770	Beta-lactamase 3 precursor
SRIMR7_00775	Transposase DDE domain protein
SRIMR7_00780	hypothetical protein
SRIMR7_00785	Lanthionine synthetase C-like protein
SRIMR7_00790	NADH:ubiquinone reductase (H+-translocating)
SRIMR7_00795	Transcriptional regulator, TetR family
SRIMR7_00800	O-acetyltransferase OatA
SRIMR7_00805	hypothetical protein
SRIMR7_00810	hypothetical protein
SRIMR7_00815	SnoaL-like polyketide cyclase
SRIMR7_00820	DNA-binding transcriptional repressor FabR
SRIMR7_00825	Transcriptional regulator NovG
SRIMR7_00830	RNA polymerase sigma factor RpoE
SRIMR7_00835	D-alanyl-D-alanine carboxypeptidase precursor
SRIMR7_00840	CAAX amino terminal protease self- immunity
SRIMR7_00845	hypothetical protein
SRIMR7_00850	Porphobilinogen deaminase
SRIMR7_00855	hypothetical protein
SRIMR7_00860	Putative nitroreductase
SRIMR7_00865	hypothetical protein
SRIMR7_00870	ABC-2 family transporter protein
SRIMR7_00875	Fluoroquinolones export ATP-binding protein
SRIMR7_00880	hypothetical protein
SRIMR7_00885	hypothetical protein
SRIMR7_00890	HTH-type transcriptional regulator NorG
SRIMR7_00895	hypothetical protein
SRIMR7_00900	Quinone oxidoreductase 1
SRIMR7_00905	Cold shock protein CspV
SRIMR7_00910	Linear gramicidin synthase subunit B
SRIMR7_00915	Phthiocerol synthesis polyketide synthase type I PpsE
SRIMR7_00920	enterobactin exporter EntS
SRIMR7_00925	Transcriptional regulatory protein FixJ
SRIMR7_00930	Hexaprenyl-diphosphate synthase large subunit ((2E,6E)-farnesyl-diphosphate specific)
SRIMR7_00935	hypothetical protein
SRIMR7_00940	zeta-carotene-forming phytoene desaturase
SRIMR7_00945	15-cis-phytoene synthase
SRIMR7_00950	hypothetical protein
SRIMR7_00955	15-cis-phytoene desaturase
SRIMR7_00960	Lycopene cyclase protein
SRIMR7_00965	hypothetical protein
SRIMR7_00970	Extracellular small neutral protease precursor
SRIMR7_00975	Putative DNA ligase-like protein
SRIMR7_00980	putative DNA repair protein YkoV
SRIMR7_00985	Heat shock protein 15
SRIMR7_00990	hypothetical protein
SRIMR7_00995	hypothetical protein
SRIMR7_01000	D-alanyl-D-alanine carboxypeptidase precursor
SRIMR7_01005	hypothetical protein
SRIMR7_01010	hypothetical protein
SRIMR7_01015	hypothetical protein
SRIMR7_01020	MbtH-like protein
SRIMR7_01025	tRNA-Arg
SRIMR7_01030	hypothetical protein
SRIMR7_01035	Receptor family ligand binding region
SRIMR7_01040	hypothetical protein
SRIMR7_01045	hypothetical protein
SRIMR7_01050	Hemopexin
SRIMR7_01055	Phosphoserine phosphatase RsbU
SRIMR7_01060	Cold shock protein ScoF
SRIMR7_01065	hypothetical protein
SRIMR7_01070	hypothetical protein
SRIMR7_01075	hypothetical protein
SRIMR7_01080	Aminoglycoside N(6')-acetyltransferase type 1
SRIMR7_01085	hypothetical protein
SRIMR7_01090	hypothetical protein
SRIMR7_01095	hypothetical protein
SRIMR7_01100	hypothetical protein
SRIMR7_01105	hypothetical protein
SRIMR7_01110	2-aminoadipate transaminase
SRIMR7_01115	hypothetical protein
SRIMR7_01120	Alkanesulfonate monooxygenase
SRIMR7_01125	Glycerophosphoryl diester phosphodiesterase
SRIMR7_01130	RNA polymerase-binding protein RbpA
SRIMR7_01135	phage T7 F exclusion suppressor FxsA
SRIMR7_01140	Glyoxalase-like domain protein
SRIMR7_01145	hypothetical protein
SRIMR7_01150	F420-dependent glucose-6-phosphate dehydrogenase
SRIMR7_01155	Undecaprenyl-phosphate mannosyltransferase
SRIMR7_01160	Apolipoprotein N-acyltransferase
SRIMR7_01165	N-substituted formamide deformylase precursor
SRIMR7_01170	Leucine-responsive regulatory protein
SRIMR7_01175	hypothetical protein
SRIMR7_01180	Putative aminoglycoside phosphotransferase
SRIMR7_01185	hypothetical protein
SRIMR7_01190	Threonine synthase
SRIMR7_01195	Acyl-CoA dehydrogenase
SRIMR7_01200	Chitinase C precursor
SRIMR7_01205	Quinone oxidoreductase 1
SRIMR7_01210	Transcriptional regulator, TetR family
SRIMR7_01215	Trypsin
SRIMR7_01220	hypothetical protein
SRIMR7_01225	hypothetical protein
SRIMR7_01230	hypothetical protein
SRIMR7_01235	(R)-stereoselective amidase
SRIMR7_01240	Cobyrinic acid A,C-diamide synthase
SRIMR7_01245	hypothetical protein
SRIMR7_01250	Enolase
SRIMR7_01255	MarR family protein
SRIMR7_01260	Beta-glucuronidase
SRIMR7_01265	HTH-type transcriptional regulator EthR
SRIMR7_01270	hypothetical protein
SRIMR7_01275	hypothetical protein
SRIMR7_01280	hypothetical protein
SRIMR7_01285	Acetoin dehydrogenase operon transcriptional activator AcoR
SRIMR7_01290	EPTC-inducible aldehyde dehydrogenase
SRIMR7_01295	hypothetical protein
SRIMR7_01300	Cytolethal distending toxin subunit B precursor
SRIMR7_01305	hypothetical protein
SRIMR7_01310	hypothetical protein
SRIMR7_01315	HTH-type transcriptional regulator EthR
SRIMR7_01320	Fatty acyl-CoA reductase
SRIMR7_01325	hypothetical protein
SRIMR7_01330	Cold shock protein ScoF
SRIMR7_01335	hypothetical protein
SRIMR7_01340	hypothetical protein
SRIMR7_01345	hypothetical protein
SRIMR7_01350	Putative heat shock protein HspR
SRIMR7_01355	hypothetical protein
SRIMR7_01360	hypothetical protein
SRIMR7_01365	NAD(P)H dehydrogenase (quinone)
SRIMR7_01370	anhydro-N-acetylmuramic acid kinase
SRIMR7_01375	Erythronolide synthase, modules 3 and 4
SRIMR7_01380	Phenolphthiocerol synthesis polyketide synthase type I Pks15/1
SRIMR7_01385	pimeloyl-[acyl-carrier protein] synthase
SRIMR7_01390	Erythronolide synthase, modules 1 and 2
SRIMR7_01395	Cytochrome P450 105A3
SRIMR7_01400	3-oxoacyl-[acyl-carrier-protein] reductase FabG1
SRIMR7_01405	hypothetical protein
SRIMR7_01410	hypothetical protein
SRIMR7_01415	transcriptional repressor RbsR
SRIMR7_01420	putative membrane protein
SRIMR7_01425	Hypoxia sensor histidine kinase response regulator DosT
SRIMR7_01430	Amino acid permease
SRIMR7_01435	Putative penicillin-binding protein PbpX
SRIMR7_01440	Polyphosphate kinase 2 (PPK2)
SRIMR7_01445	Anaerobic sulfite reductase subunit A
SRIMR7_01450	cAMP receptor protein
SRIMR7_01455	Anaerobic sulfite reductase subunit B
SRIMR7_01460	NAD-reducing hydrogenase HoxS subunit delta
SRIMR7_01465	NAD-reducing hydrogenase HoxS subunit beta
SRIMR7_01470	inosine 5'-monophosphate dehydrogenase
SRIMR7_01475	Hydrogenase expression/formation protein HypD
SRIMR7_01480	Hydrogenase expression/formation protein HypE
SRIMR7_01485	Protoporphyrinogen IX dehydrogenase (menaquinone)
SRIMR7_01490	Transcriptional regulatory protein DevR (DosR)
SRIMR7_01495	Universal stress protein
SRIMR7_01500	Hydrogenase 2 maturation protease
SRIMR7_01505	Carbamoyltransferase HypF
SRIMR7_01510	Hydrogenase isoenzymes formation protein HypC
SRIMR7_01515	putative glycosyl hydrolase
SRIMR7_01520	Acetyltransferase Pat
SRIMR7_01525	Universal stress protein
SRIMR7_01530	Inosine-5'-monophosphate dehydrogenase
SRIMR7_01535	protoporphyrinogen oxidase
SRIMR7_01540	Protein-L-isoaspartate O-methyltransferase
SRIMR7_01545	hypothetical protein
SRIMR7_01550	P-type Ca2+ transporter
SRIMR7_01555	Polyphosphate kinase 2 (PPK2)
SRIMR7_01560	2,3-bisphosphoglycerate-dependent phosphoglycerate mutase
SRIMR7_01565	hypothetical protein
SRIMR7_01570	cardiolipin synthetase
SRIMR7_01575	hypothetical protein
SRIMR7_01580	CAAX amino terminal protease self- immunity
SRIMR7_01585	HTH-type transcriptional repressor NicR
SRIMR7_01590	Carboxymethylenebutenolidase
SRIMR7_01595	hypothetical protein
SRIMR7_01600	3-oxoacyl-[acyl-carrier-protein] reductase FabG
SRIMR7_01605	Nitronate monooxygenase
SRIMR7_01610	hypothetical protein
SRIMR7_01615	hypothetical protein
SRIMR7_01620	hypothetical protein
SRIMR7_01625	hypothetical protein
SRIMR7_01630	Latex clearing protein precursor
SRIMR7_01635	Octaprenyl-diphosphate synthase
SRIMR7_01640	tRNA-Ala
SRIMR7_01645	ECF RNA polymerase sigma factor SigL
SRIMR7_01650	Glycerol-3-phosphate regulon repressor
SRIMR7_01655	hypothetical protein
SRIMR7_01660	Putative glutamine amidotransferase
SRIMR7_01665	HTH-type transcriptional regulator MgrA
SRIMR7_01670	Cytochrome P450-terp
SRIMR7_01675	putative hydrolase
SRIMR7_01680	Acetyltransferase (GNAT) family protein
SRIMR7_01685	Crotonyl-CoA reductase
SRIMR7_01690	hypothetical protein
SRIMR7_01695	Phenolphthiocerol synthesis polyketide synthase type I Pks15/1
SRIMR7_01700	ASpks TB sRNA
SRIMR7_01705	Ferredoxin-1
SRIMR7_01710	Pentalenic acid synthase
SRIMR7_01715	dTDP-3-amino-3,6-dideoxy-alpha-D-galactopyranose transaminase
SRIMR7_01720	4'-demethylrebeccamycin synthase
SRIMR7_01725	Cholesterol oxidase precursor
SRIMR7_01730	Tyrosine-protein phosphatase precursor
SRIMR7_01735	Erythronolide synthase, modules 1 and 2
SRIMR7_01740	ASpks TB sRNA
SRIMR7_01745	ASpks TB sRNA
SRIMR7_01750	ASpks TB sRNA
SRIMR7_01755	Phenolphthiocerol synthesis polyketide synthase type I Pks15/1
SRIMR7_01760	ASpks TB sRNA
SRIMR7_01765	ASpks TB sRNA
SRIMR7_01770	Phenolphthiocerol synthesis polyketide synthase type I Pks15/1
SRIMR7_01775	ASpks TB sRNA
SRIMR7_01780	Erythronolide synthase, modules 1 and 2
SRIMR7_01785	ASpks TB sRNA
SRIMR7_01790	ASpks TB sRNA
SRIMR7_01795	Bacterial regulatory protein, LuxR family
SRIMR7_01800	Putative HTH-type transcriptional regulator
SRIMR7_01805	Putative HTH-type transcriptional regulator
SRIMR7_01810	DNA-binding transcriptional regulator CsgD
SRIMR7_01815	Phenyloxazoline synthase MbtB
SRIMR7_01820	GDP-mannose 4,6-dehydratase
SRIMR7_01825	hypothetical protein
SRIMR7_01830	RNA polymerase sigma factor
SRIMR7_01835	Chitinase precursor
SRIMR7_01840	Arylesterase
SRIMR7_01845	Alkyl hydroperoxide reductase AhpD
SRIMR7_01850	ECF RNA polymerase sigma factor SigJ
SRIMR7_01855	p-hydroxybenzoate hydroxylase
SRIMR7_01860	HTH-type transcriptional repressor of iron proteins A
SRIMR7_01865	Protease HtpX
SRIMR7_01870	hypothetical protein
SRIMR7_01875	putative bifunctional P-450/NADPH-P450 reductase 2
SRIMR7_01880	putative siderophore-binding lipoprotein YfiY precursor
SRIMR7_01885	Enterochelin esterase
SRIMR7_01890	L-noviosyl transferase
SRIMR7_01895	Putative multidrug export ATP-binding/permease protein
SRIMR7_01900	Glucose-1-phosphate thymidylyltransferase
SRIMR7_01905	dTDP-glucose 4,6-dehydratase
SRIMR7_01910	dTDP-4-dehydrorhamnose reductase
SRIMR7_01915	dTDP-4-dehydrorhamnose 3,5-epimerase
SRIMR7_01920	Ferric enterobactin transport system permease protein FepD
SRIMR7_01925	Ferric enterobactin transport system permease protein FepG
SRIMR7_01930	translocation protein TolB
SRIMR7_01935	Demethylrebeccamycin-D-glucose O-methyltransferase
SRIMR7_01940	HTH-type transcriptional repressor of iron proteins A
SRIMR7_01945	Tropinesterase
SRIMR7_01950	Acetyltransferase (GNAT) family protein
SRIMR7_01955	Enterochelin esterase
SRIMR7_01960	Inner membrane transport protein YnfM
SRIMR7_01965	Helix-turn-helix domain protein
SRIMR7_01970	Virginiamycin B lyase
SRIMR7_01975	Dimodular nonribosomal peptide synthase
SRIMR7_01980	Isochorismatase
SRIMR7_01985	putative siderophore-binding lipoprotein YfiY precursor
SRIMR7_01990	Ferric enterobactin transport system permease protein FepD
SRIMR7_01995	Iron-uptake system permease protein FeuC
SRIMR7_02000	4-hydroxy-3-methylbut-2-enyl diphosphate reductase
SRIMR7_02005	Protein involved in sporulation
SRIMR7_02010	Gluconate 5-dehydrogenase
SRIMR7_02015	hypothetical protein
SRIMR7_02020	Pyridoxamine 5'-phosphate oxidase
SRIMR7_02025	S-adenosyl methyltransferase
SRIMR7_02030	hypothetical protein
SRIMR7_02035	hypothetical protein
SRIMR7_02040	hypothetical protein
SRIMR7_02045	hypothetical protein
SRIMR7_02050	Acetyltransferase (GNAT) family protein
SRIMR7_02055	Phosphoserine phosphatase RsbU
SRIMR7_02060	Transcriptional regulator, TetR family
SRIMR7_02065	hypothetical protein
SRIMR7_02070	Phosphatase
SRIMR7_02075	hypothetical protein
SRIMR7_02080	HTH-type transcriptional regulator CdhR
SRIMR7_02085	hypothetical protein
SRIMR7_02090	hypothetical protein
SRIMR7_02095	Putative phosphoribosyl transferase
SRIMR7_02100	Erythromycin esterase
SRIMR7_02105	Putative phosphoribosyl transferase
SRIMR7_02110	putative HTH-type transcriptional regulator YdcR
SRIMR7_02115	Cupin domain protein
SRIMR7_02120	putative DMT superfamily transporter inner membrane protein
SRIMR7_02125	hypothetical protein
SRIMR7_02130	Regulatory protein SoxS
SRIMR7_02135	Quinone oxidoreductase 1
SRIMR7_02140	General stress protein 69
SRIMR7_02145	hypothetical protein
SRIMR7_02150	hypothetical protein
SRIMR7_02155	Cadmium-induced protein CadI
SRIMR7_02160	Arsenical resistance operon repressor
SRIMR7_02165	Sodium Bile acid symporter family protein
SRIMR7_02170	Arsenate-mycothiol transferase ArsC2
SRIMR7_02175	hypothetical protein
SRIMR7_02180	HTH-type transcriptional regulator YesS
SRIMR7_02185	HTH-type transcriptional regulator CysL
SRIMR7_02190	Putative NADP-dependent oxidoreductase YfmJ
SRIMR7_02195	Multidrug resistance ABC transporter ATP-binding/permease protein BmrA
SRIMR7_02200	hypothetical protein
SRIMR7_02205	hypothetical protein
SRIMR7_02210	Asparagine synthase
SRIMR7_02215	hypothetical protein
SRIMR7_02220	hypothetical protein
SRIMR7_02225	hypothetical protein
SRIMR7_02230	hypothetical protein
SRIMR7_02235	hypothetical protein
SRIMR7_02240	META domain protein
SRIMR7_02245	Polyketide cyclase / dehydrase and lipid transport
SRIMR7_02250	ECF RNA polymerase sigma factor SigJ
SRIMR7_02255	Putative anti-sigma factor antagonist
SRIMR7_02260	MarR family protein
SRIMR7_02265	hypothetical protein
SRIMR7_02270	Anaerobic glycerol-3-phosphate dehydrogenase subunit C
SRIMR7_02275	Trehalase
SRIMR7_02280	Daunorubicin/doxorubicin resistance ATP-binding protein DrrA
SRIMR7_02285	Daunorubicin/doxorubicin resistance ABC transporter permease protein DrrB
SRIMR7_02290	putative bifunctional chitinase/lysozyme precursor
SRIMR7_02295	HTH-type transcriptional activator TipA
SRIMR7_02300	Nitrate reductase alpha subunit
SRIMR7_02305	Respiratory nitrate reductase 2 beta chain
SRIMR7_02310	Nitrate reductase-like protein NarX
SRIMR7_02315	Nitrate reductase-like protein NarX
SRIMR7_02320	putative membrane protein
SRIMR7_02325	Isocitrate lyase
SRIMR7_02330	Malate synthase
SRIMR7_02335	3-hydroxybutyryl-CoA dehydrogenase
SRIMR7_02340	Citrate synthase
SRIMR7_02345	Methylisocitrate lyase
SRIMR7_02350	2-methylcitrate dehydratase
SRIMR7_02355	Helix-turn-helix protein
SRIMR7_02360	Caffeine dehydrogenase subunit gamma
SRIMR7_02365	4-hydroxybenzoyl-CoA reductase subunit beta
SRIMR7_02370	Xanthine dehydrogenase molybdenum-binding subunit
SRIMR7_02375	hypothetical protein
SRIMR7_02380	Transcriptional regulatory protein EmbR
SRIMR7_02385	Multidrug resistance protein 3
SRIMR7_02390	HTH-type transcriptional repressor NicR
SRIMR7_02395	Actinorhodin polyketide putative beta-ketoacyl synthase 1
SRIMR7_02400	Actinorhodin polyketide putative beta-ketoacyl synthase 2
SRIMR7_02405	Oxytetracycline polyketide synthase acyl carrier protein
SRIMR7_02410	Asparagine synthetase (glutamine-hydrolyzing) 3
SRIMR7_02415	Pentachlorophenol 4-monooxygenase
SRIMR7_02420	Multifunctional cyclase-dehydratase-3-O-methyl transferase TcmN
SRIMR7_02425	Long-chain-fatty-acid--CoA ligase
SRIMR7_02430	hypothetical protein
SRIMR7_02435	Putative ketoacyl reductase
SRIMR7_02440	Putative polyketide cyclase
SRIMR7_02445	Pentachlorophenol 4-monooxygenase
SRIMR7_02450	Enoyl-[acyl-carrier-protein] reductase (NADPH) FabL
SRIMR7_02455	Kynurenine formamidase
SRIMR7_02460	Secreted effector protein pipB2
SRIMR7_02465	Phthiocerol synthesis polyketide synthase type I PpsE
SRIMR7_02470	LL-diaminopimelate aminotransferase
SRIMR7_02475	Pyridoxamine 5'-phosphate oxidase
SRIMR7_02480	Pentachlorophenol 4-monooxygenase
SRIMR7_02485	Demethylspheroidene O-methyltransferase
SRIMR7_02490	Tetracycline resistance protein TetO
SRIMR7_02495	Transcriptional regulatory protein LiaR
SRIMR7_02500	S-adenosyl methyltransferase
SRIMR7_02505	hypothetical protein
SRIMR7_02510	hypothetical protein
SRIMR7_02515	hypothetical protein
SRIMR7_02520	sporulation inhibitor KapD
SRIMR7_02525	Cytochrome P450-SU2
SRIMR7_02530	Geranyl diphosphate 2-C-methyltransferase
SRIMR7_02535	2-methylisoborneol synthase
SRIMR7_02540	Major membrane protein I
SRIMR7_02545	Putative nitroreductase
SRIMR7_02550	hypothetical protein
SRIMR7_02555	MarR family protein
SRIMR7_02560	hypothetical protein
SRIMR7_02565	DNA gyrase subunit B
SRIMR7_02570	DNA gyrase subunit B, novobiocin-resistant
SRIMR7_02575	hypothetical protein
SRIMR7_02580	hypothetical protein
SRIMR7_02585	putative S-adenosyl-L-methionine-dependent methyltransferase
SRIMR7_02590	Caspase domain protein
SRIMR7_02595	CHAT domain protein
SRIMR7_02600	hypothetical protein
SRIMR7_02605	hypothetical protein
SRIMR7_02610	hypothetical protein
SRIMR7_02615	cAMP-activated global transcriptional regulator CRP
SRIMR7_02620	hypothetical protein
SRIMR7_02625	hypothetical protein
SRIMR7_02630	Protein-L-isoaspartate O-methyltransferase
SRIMR7_02635	hypothetical protein
SRIMR7_02640	hypothetical protein
SRIMR7_02645	hypothetical protein
SRIMR7_02650	hypothetical protein
SRIMR7_02655	hypothetical protein
SRIMR7_02660	Histidine kinase-, DNA gyrase B-, and HSP90-like ATPase
SRIMR7_02665	Anti-sigma-B factor antagonist
SRIMR7_02670	hypothetical protein
SRIMR7_02675	hypothetical protein
SRIMR7_02680	hypothetical protein
SRIMR7_02685	hypothetical protein
SRIMR7_02690	ANTAR domain protein
SRIMR7_02695	hypothetical protein
SRIMR7_02700	hypothetical protein
SRIMR7_02705	hypothetical protein
SRIMR7_02710	hypothetical protein
SRIMR7_02715	hypothetical protein
SRIMR7_02720	Alcohol dehydrogenase
SRIMR7_02725;pseudo=true;pseudogene=unitary
SRIMR7_02735	hypothetical protein
SRIMR7_02740	GAF domain protein
SRIMR7_02745	ANTAR domain protein
SRIMR7_02750	ANTAR domain protein
SRIMR7_02755	hypothetical protein
SRIMR7_02760	hypothetical protein
SRIMR7_02765	hypothetical protein
SRIMR7_02770	RNA polymerase sigma factor SigF
SRIMR7_02775	STAS domain protein
SRIMR7_02780	Phosphoserine phosphatase RsbU
SRIMR7_02785	CsbD-like protein
SRIMR7_02790	hypothetical protein
SRIMR7_02795	hypothetical protein
SRIMR7_02800	Stearoyl-CoA 9-desaturase electron transfer partner
SRIMR7_02805	Stearoyl-CoA 9-desaturase
SRIMR7_02810	hypothetical protein
SRIMR7_02815	hypothetical protein
SRIMR7_02820	hypothetical protein
SRIMR7_02825	Fatty acid desaturase
SRIMR7_02830	hypothetical protein
SRIMR7_02835	hypothetical protein
SRIMR7_02840	Alanine dehydrogenase
SRIMR7_02845	hypothetical protein
SRIMR7_02850	Transposase DDE domain protein
SRIMR7_02855	hypothetical protein
SRIMR7_02860	Transposase DDE domain protein
SRIMR7_02865	hypothetical protein
SRIMR7_02870	hypothetical protein
SRIMR7_02875	hypothetical protein
SRIMR7_02880	Group II intron-encoded protein LtrA
SRIMR7_02885	Transposase IS116/IS110/IS902 family protein
SRIMR7_02890	hypothetical protein
SRIMR7_02895	hypothetical protein
SRIMR7_02900	hypothetical protein
SRIMR7_02905	hypothetical protein
SRIMR7_02910	Spore-associated protein A precursor
SRIMR7_02915	Alkaline shock protein 23
SRIMR7_02920	hypothetical protein
SRIMR7_02925	hypothetical protein
SRIMR7_02930	Phage integrase family protein
SRIMR7_02935	Tyrosine recombinase XerD
SRIMR7_02940	hypothetical protein
SRIMR7_02945	hypothetical protein
SRIMR7_02950	hypothetical protein
SRIMR7_02955	Protein involved in sporulation
SRIMR7_02960	ADP-ribose pyrophosphatase
SRIMR7_02965	Protein involved in sporulation
SRIMR7_02970	Histidine kinase-, DNA gyrase B-, and HSP90-like ATPase
SRIMR7_02975	hypothetical protein
SRIMR7_02980	hypothetical protein
SRIMR7_02985	hypothetical protein
SRIMR7_02990	hypothetical protein
SRIMR7_02995	hypothetical protein
SRIMR7_03000	hypothetical protein
SRIMR7_03005	hypothetical protein
SRIMR7_03010	NUDIX domain protein
SRIMR7_03015	Phytanoyl-CoA dioxygenase (PhyH)
SRIMR7_03020	Phytanoyl-CoA dioxygenase (PhyH)
SRIMR7_03025	hypothetical protein
SRIMR7_03030	hypothetical protein
SRIMR7_03035	Major Facilitator Superfamily protein
SRIMR7_03040	hypothetical protein
SRIMR7_03045	hypothetical protein
SRIMR7_03050	hypothetical protein
SRIMR7_03055	hypothetical protein
SRIMR7_03060	A-factor receptor protein
SRIMR7_03065	Helix-turn-helix protein
SRIMR7_03070	hypothetical protein
SRIMR7_03075	hypothetical protein
SRIMR7_03080	hypothetical protein
SRIMR7_03085	Transcriptional regulator WhiB
SRIMR7_03090	hypothetical protein
SRIMR7_03095	hypothetical protein
SRIMR7_03100	hypothetical protein
SRIMR7_03105	Bacterial mobilization protein (MobC)
SRIMR7_03110	hypothetical protein
SRIMR7_03115	hypothetical protein
SRIMR7_03120	hypothetical protein
SRIMR7_03125	hypothetical protein
SRIMR7_03130	hypothetical protein
SRIMR7_03135	hypothetical protein
SRIMR7_03140	Group II intron-encoded protein LtrA
SRIMR7_03145	hypothetical protein
SRIMR7_03150	hypothetical protein
SRIMR7_03155	hypothetical protein
SRIMR7_03160	hypothetical protein
SRIMR7_03165	hypothetical protein
SRIMR7_03170	LexA repressor
SRIMR7_03175	hypothetical protein
SRIMR7_03180	hypothetical protein
SRIMR7_03185	Phthioceranic/hydroxyphthioceranic acid synthase
SRIMR7_03190	hypothetical protein
SRIMR7_03195	Cna protein B-type domain protein
SRIMR7_03200	hypothetical protein
SRIMR7_03205	hypothetical protein
SRIMR7_03210	Alanine-anticapsin ligase BacD
SRIMR7_03215	hypothetical protein
SRIMR7_03220	Major Facilitator Superfamily protein
SRIMR7_03225	hypothetical protein
SRIMR7_03230	HxlR-like helix-turn-helix
SRIMR7_03235	hypothetical protein
SRIMR7_03240	hypothetical protein
SRIMR7_03245	hypothetical protein
SRIMR7_03250	Bacterial SH3 domain protein
SRIMR7_03255	hypothetical protein
SRIMR7_03260	hypothetical protein
SRIMR7_03265	hypothetical protein
SRIMR7_03270	hypothetical protein
SRIMR7_03275	Modification methylase RsrI
SRIMR7_03280	Peptidoglycan endopeptidase RipA precursor
SRIMR7_03285	hypothetical protein
SRIMR7_03290	hypothetical protein
SRIMR7_03295	hypothetical protein
SRIMR7_03300	hypothetical protein
SRIMR7_03305	hypothetical protein
SRIMR7_03310	AAA-like domain protein
SRIMR7_03315	hypothetical protein
SRIMR7_03320	hypothetical protein
SRIMR7_03325	hypothetical protein
SRIMR7_03330	hypothetical protein
SRIMR7_03335	tRNA-Thr
SRIMR7_03340	hypothetical protein
SRIMR7_03345	hypothetical protein
SRIMR7_03350	hypothetical protein
SRIMR7_03355	Transposase DDE domain protein
SRIMR7_03360	T5orf172 domain protein
SRIMR7_03365	hypothetical protein
SRIMR7_03370	hypothetical protein
SRIMR7_03375	hypothetical protein
SRIMR7_03380	hypothetical protein
SRIMR7_03385	hypothetical protein
SRIMR7_03390	hypothetical protein
SRIMR7_03395	hypothetical protein
SRIMR7_03400	hypothetical protein
SRIMR7_03405	hypothetical protein
SRIMR7_03410	hypothetical protein
SRIMR7_03415	hypothetical protein
SRIMR7_03420	hypothetical protein
SRIMR7_03425	hypothetical protein
SRIMR7_03430	TraM recognition site of TraD and TraG
SRIMR7_03435	hypothetical protein
SRIMR7_03440	hypothetical protein
SRIMR7_03445	hypothetical protein
SRIMR7_03450	hypothetical protein
SRIMR7_03455	Modification methylase AplI
SRIMR7_03460	replicative DNA helicase
SRIMR7_03465	hypothetical protein
SRIMR7_03470	A-factor receptor protein
SRIMR7_03475	hypothetical protein
SRIMR7_03480	hypothetical protein
SRIMR7_03485	CRISPR-associated protein Cse1
SRIMR7_03490	hypothetical protein
SRIMR7_03495	ANTAR domain protein
SRIMR7_03500	ANTAR domain protein
SRIMR7_03505	hypothetical protein
SRIMR7_03510	Nitrate reductase alpha subunit
SRIMR7_03515	Respiratory nitrate reductase 1 beta chain
SRIMR7_03520	Nitrate reductase-like protein NarX
SRIMR7_03525	Nitrate reductase-like protein NarX
SRIMR7_03530	putative membrane protein
SRIMR7_03535	hypothetical protein
SRIMR7_03540	Transcriptional regulatory protein LiaR
SRIMR7_03545	hypothetical protein
SRIMR7_03550	hypothetical protein
SRIMR7_03555	hypothetical protein
SRIMR7_03560	hypothetical protein
SRIMR7_03565	hypothetical protein
SRIMR7_03570;pseudo=true;pseudogene=unitary
SRIMR7_03580	hypothetical protein
SRIMR7_03585	hypothetical protein
SRIMR7_03590	hypothetical protein
SRIMR7_03595	Transposase DDE domain protein
SRIMR7_03600	hypothetical protein
SRIMR7_03605	hypothetical protein
SRIMR7_03610	hypothetical protein
SRIMR7_03615	hypothetical protein
SRIMR7_03620	ANTAR domain protein
SRIMR7_03625	hypothetical protein
SRIMR7_03630	hypothetical protein
SRIMR7_03635	Putative serine protease HhoA precursor
SRIMR7_03640	hypothetical protein
SRIMR7_03645	hypothetical protein
SRIMR7_03650	Endo-beta-N-acetylglucosaminidase H precursor
SRIMR7_03655	Cypemycin methyltransferase
SRIMR7_03660	Transcriptional regulatory protein LiaR
SRIMR7_03665	Transposase DDE domain protein
SRIMR7_03670	hypothetical protein
SRIMR7_03675	hypothetical protein
SRIMR7_03680;pseudo=true;pseudogene=unitary
SRIMR7_03690	hypothetical protein
SRIMR7_03695	Transcriptional regulator NovG
SRIMR7_03700	hypothetical protein
SRIMR7_03705	Trypsin precursor
SRIMR7_03710	GDSL-like Lipase/Acylhydrolase
SRIMR7_03715	hypothetical protein
SRIMR7_03720	hypothetical protein
SRIMR7_03725	CsbD-like protein
SRIMR7_03730	hypothetical protein
SRIMR7_03735	Inner membrane protein YqiK
SRIMR7_03740	hypothetical protein
SRIMR7_03745	Nucleoid-associated protein EspR
SRIMR7_03750	hypothetical protein
SRIMR7_03755	hypothetical protein
SRIMR7_03760	Glucose-1-phosphate thymidylyltransferase
SRIMR7_03765	GalNAc(5)-diNAcBac-PP-undecaprenol beta-1,3-glucosyltransferase
SRIMR7_03770	Lanthionine synthetase C-like protein
SRIMR7_03775	hypothetical protein
SRIMR7_03780	ABC-2 family transporter protein
SRIMR7_03785	putative ABC transporter ATP-binding protein YxlF
SRIMR7_03790	hypothetical protein
SRIMR7_03795	hypothetical protein
SRIMR7_03800	hypothetical protein
SRIMR7_03805	Alcohol dehydrogenase YqhD
SRIMR7_03810	Acetylornithine aminotransferase
SRIMR7_03815	Methyltransferase domain protein
SRIMR7_03820	hypothetical protein
SRIMR7_03825	methylenetetrahydromethanopterin reductase
SRIMR7_03830	hypothetical protein
SRIMR7_03835	Transposase DDE domain protein
SRIMR7_03840	Alpha/beta hydrolase family protein
SRIMR7_03845	hypothetical protein
SRIMR7_03850	hypothetical protein
SRIMR7_03855	hypothetical protein
SRIMR7_03860	hypothetical protein
SRIMR7_03865	putative oxidoreductase
SRIMR7_03870	Deazaflavin-dependent nitroreductase
SRIMR7_03875	hypothetical protein
SRIMR7_03880	hypothetical protein
SRIMR7_03885	Farnesyl diphosphate synthase
SRIMR7_03890	hypothetical protein
SRIMR7_03895	hypothetical protein
SRIMR7_03900	Zinc import ATP-binding protein ZnuC
SRIMR7_03905	hypothetical protein
SRIMR7_03910	Mycocerosic acid synthase
SRIMR7_03915	hypothetical protein
SRIMR7_03920	hypothetical protein
SRIMR7_03925	putative protein kinase UbiB
SRIMR7_03930	2-oxoglutarate oxidoreductase subunit KorA
SRIMR7_03935	hypothetical protein
SRIMR7_03940	putative HTH-type transcriptional regulator YvdT
SRIMR7_03945	NADPH-ferredoxin reductase FprA
SRIMR7_03950	Helix-turn-helix domain protein
SRIMR7_03955	hypothetical protein
SRIMR7_03960	hypothetical protein
SRIMR7_03965	Pentalenene oxygenase
SRIMR7_03970	hypothetical protein
SRIMR7_03975	hypothetical protein
SRIMR7_03980	Cytochrome c oxidase subunit 1
SRIMR7_03985	Cytochrome c oxidase polypeptide 4
SRIMR7_03990	Cytochrome b6
SRIMR7_03995	hypothetical protein
SRIMR7_04000	3-demethylubiquinone-9 3-methyltransferase
SRIMR7_04005	Hypoxic response protein 1
SRIMR7_04010	hypothetical protein
SRIMR7_04015	putative inner membrane transporter YicL
SRIMR7_04020	Putative NAD(P)H nitroreductase MhqN
SRIMR7_04025	putative HTH-type transcriptional regulator
SRIMR7_04030	HTH-type transcriptional regulator KmtR
SRIMR7_04035	Major Facilitator Superfamily protein
SRIMR7_04040	FAD-dependent oxidoreductase
SRIMR7_04045	hypothetical protein
SRIMR7_04050	hypothetical protein
SRIMR7_04055	hypothetical protein
SRIMR7_04060	hypothetical protein
SRIMR7_04065	hypothetical protein
SRIMR7_04070	Multidrug resistance protein MdtK
SRIMR7_04075	Glutathione import ATP-binding protein GsiA
SRIMR7_04080	cAMP receptor protein
SRIMR7_04085	inosine 5'-monophosphate dehydrogenase
SRIMR7_04090	8-demethylnovobiocic acid synthase
SRIMR7_04095	Putative non-heme bromoperoxidase BpoC
SRIMR7_04100	Carboxylate-amine ligase YbdK
SRIMR7_04105	hypothetical protein
SRIMR7_04110	Multidrug resistance protein stp
SRIMR7_04115	Putative ribosomal N-acetyltransferase YdaF
SRIMR7_04120	Putative peptidoglycan binding domain protein
SRIMR7_04125	Glycerate dehydrogenase
SRIMR7_04130	4-hydroxy-4-methyl-2-oxoglutarate aldolase
SRIMR7_04135	Mycocyclosin synthase
SRIMR7_04140	LOG family protein ORF6 in fasciation locus
SRIMR7_04145	Adenylosuccinate synthetase
SRIMR7_04150	Pyridoxamine 5'-phosphate oxidase
SRIMR7_04155	Linear gramicidin synthase subunit D
SRIMR7_04160	adenylosuccinate lyase
SRIMR7_04165	acyl carrier protein
SRIMR7_04170	hypothetical protein
SRIMR7_04175	Transcriptional regulatory protein EmbR
SRIMR7_04180	Thermostable neutral protease NprT precursor
SRIMR7_04185	hypothetical protein
SRIMR7_04190	Carboxylate-amine ligase YbdK
SRIMR7_04195	putative siderophore biosynthesis protein SbnA
SRIMR7_04200	alanine dehydrogenase
SRIMR7_04205	Taurine catabolism dioxygenase TauD, TfdA family
SRIMR7_04210	Tyrocidine synthase 3
SRIMR7_04215	putative acyl transferase
SRIMR7_04220	Putative HTH-type transcriptional regulator
SRIMR7_04225	hypothetical protein
SRIMR7_04230	hypothetical protein
SRIMR7_04235	Glyceraldehyde-3-phosphate dehydrogenase
SRIMR7_04240	DNA alkylation repair enzyme
SRIMR7_04245	NADPH dehydrogenase
SRIMR7_04250	hypothetical protein
SRIMR7_04255	hypothetical protein
SRIMR7_04260	BNR/Asp-box repeat protein
SRIMR7_04265	Uracil-DNA glycosylase
SRIMR7_04270	Scramblase
SRIMR7_04275	BadF/BadG/BcrA/BcrD ATPase family protein
SRIMR7_04280	hypothetical protein
SRIMR7_04285	6-phosphogluconolactonase
SRIMR7_04290	Fusaric acid resistance protein family protein
SRIMR7_04295	putative inner membrane protein
SRIMR7_04300	Regulatory protein AsnC
SRIMR7_04305	Phosphorylated carbohydrates phosphatase
SRIMR7_04310	Virginiamycin B lyase
SRIMR7_04315	Endoglucanase S precursor
SRIMR7_04320	RNA polymerase sigma-E factor
SRIMR7_04325	hypothetical protein
SRIMR7_04330	putative ATP-dependent DNA ligase YkoU
SRIMR7_04335	Putative DNA ligase-like protein
SRIMR7_04340	Tyrocidine synthase 3
SRIMR7_04345	Dimodular nonribosomal peptide synthase
SRIMR7_04350	Dimodular nonribosomal peptide synthase
SRIMR7_04355	GSCFA family protein
SRIMR7_04360	hypothetical protein
SRIMR7_04365	Alpha-ketoglutarate-dependent taurine dioxygenase
SRIMR7_04370	hypothetical protein
SRIMR7_04375	Fusaric acid resistance protein family protein
SRIMR7_04380	hypothetical protein
SRIMR7_04385;pseudo=true;pseudogene=unitary
SRIMR7_04395	hypothetical protein
SRIMR7_04400	hypothetical protein
SRIMR7_04405	ATP-dependent RecD-like DNA helicase
SRIMR7_04410	hypothetical protein
SRIMR7_04415	Rhodopirellula transposase
SRIMR7_04420	hypothetical protein
SRIMR7_04425	hypothetical protein
SRIMR7_04430	Putative aliphatic sulfonates transport permease protein SsuC
SRIMR7_04435	Aliphatic sulfonates import ATP-binding protein SsuB
SRIMR7_04440	Putative aliphatic sulfonates-binding protein precursor
SRIMR7_04445	Alkanesulfonate monooxygenase
SRIMR7_04450	putative oxidoreductase CzcO
SRIMR7_04455	hypothetical protein
SRIMR7_04460	hypothetical protein
SRIMR7_04465	hypothetical protein
SRIMR7_04470	hypothetical protein
SRIMR7_04475	Demethylspheroidene O-methyltransferase
SRIMR7_04480	Alpha-ketoglutarate permease
SRIMR7_04485	Lactate utilization protein A
SRIMR7_04490	Lactate utilization protein B
SRIMR7_04495	Lactate utilization protein C
SRIMR7_04500	Beta-galactosidase
SRIMR7_04505	hypothetical protein
SRIMR7_04510	GDSL-like Lipase/Acylhydrolase
SRIMR7_04515	ASCH domain protein
SRIMR7_04520	hypothetical protein
SRIMR7_04525	putative ABC transporter ATP-binding protein
SRIMR7_04530	putative HTH-type transcriptional regulator YusO
SRIMR7_04535	putative FAD-linked oxidoreductase
SRIMR7_04540	Alpha-amylase precursor
SRIMR7_04545	Glycosyl hydrolase family 109 protein 1 precursor
SRIMR7_04550	hypothetical protein
SRIMR7_04555	putative multidrug resistance ABC transporter ATP-binding/permease protein YheI
SRIMR7_04560	putative multidrug resistance ABC transporter ATP-binding/permease protein YheI
SRIMR7_04565	hypothetical protein
SRIMR7_04570	ski2-like helicase
SRIMR7_04575	Acyl-CoA thioesterase 2
SRIMR7_04580	Short-chain-fatty-acid--CoA ligase
SRIMR7_04585	Acetolactate synthase large subunit
SRIMR7_04590	Linear gramicidin synthase subunit D
SRIMR7_04595	8-amino-7-oxononanoate synthase
SRIMR7_04600	Meromycolate extension acyl carrier protein
SRIMR7_04605	2-dehydro-3-deoxy-D-gluconate 5-dehydrogenase
SRIMR7_04610	enterobactin exporter EntS
SRIMR7_04615	hypothetical protein
SRIMR7_04620	hypothetical protein
SRIMR7_04625	hypothetical protein
SRIMR7_04630	Roadblock/LC7 domain protein
SRIMR7_04635	Pyridoxamine 5'-phosphate oxidase
SRIMR7_04640	hypothetical protein
SRIMR7_04645	hypothetical protein
SRIMR7_04650	Putative O-methyltransferase
SRIMR7_04655	Pectate lyase superfamily protein
SRIMR7_04660	Demethylrebeccamycin-D-glucose O-methyltransferase
SRIMR7_04665	hypothetical protein
SRIMR7_04670	hypothetical protein
SRIMR7_04675	hypothetical protein
SRIMR7_04680	hypothetical protein
SRIMR7_04685	ATP-dependent helicase HepA
SRIMR7_04690	hypothetical protein
SRIMR7_04695	putative PhzA/B-like protein
SRIMR7_04700	hypothetical protein
SRIMR7_04705	Beta-galactosidase
SRIMR7_04710	hypothetical protein
SRIMR7_04715	Homocysteine S-methyltransferase
SRIMR7_04720	Glutamine-binding periplasmic protein precursor
SRIMR7_04725	Arginine transport system permease protein ArtQ
SRIMR7_04730	Glutamine transport ATP-binding protein GlnQ
SRIMR7_04735	Cephalosporin-C deacetylase
SRIMR7_04740	Xylose isomerase
SRIMR7_04745	Xylulose kinase
SRIMR7_04750	hypothetical protein
SRIMR7_04755	N-acetylglucosamine repressor
SRIMR7_04760	Major membrane protein I
SRIMR7_04765	Major membrane protein I
SRIMR7_04770	hypothetical protein
SRIMR7_04775	4,5:9,10-diseco-3-hydroxy-5,9,17-trioxoandrosta-1(10),2-diene-4-oate hydrolase
SRIMR7_04780	hypothetical protein
SRIMR7_04785	hypothetical protein
SRIMR7_04790	hypothetical protein
SRIMR7_04795	hypothetical protein
SRIMR7_04800	Taurine import ATP-binding protein TauB
SRIMR7_04805	Putative aliphatic sulfonates transport permease protein SsuC
SRIMR7_04810	Putative aliphatic sulfonates transport permease protein SsuC
SRIMR7_04815	Putative aliphatic sulfonates-binding protein precursor
SRIMR7_04820	Putative L,D-transpeptidase LppS precursor
SRIMR7_04825	Lysylphosphatidylglycerol biosynthesis bifunctional protein LysX
SRIMR7_04830	Transposase DDE domain protein
SRIMR7_04835	Putative 2-hydroxyacid dehydrogenase YoaD
SRIMR7_04840	Phosphoserine phosphatase 1
SRIMR7_04845	Xylulose kinase
SRIMR7_04850	L-xylulose/3-keto-L-gulonate kinase
SRIMR7_04855	Alpha-ketoglutarate permease
SRIMR7_04860	Glycerol-3-phosphate regulon repressor
SRIMR7_04865	MIO-dependent tyrosine 2,3-aminomutase
SRIMR7_04870	hypothetical protein
SRIMR7_04875	3-oxoacyl-[acyl-carrier-protein] synthase 2
SRIMR7_04880	Cytochrome P450 107B1
SRIMR7_04885	Long-chain-fatty-acid--CoA ligase FadD13
SRIMR7_04890	Glyoxalase-like domain protein
SRIMR7_04895	Tunicamycin resistance protein
SRIMR7_04900	Oligopeptide transport ATP-binding protein OppF
SRIMR7_04905	Oligopeptide transport ATP-binding protein OppD
SRIMR7_04910	Dipeptide transport system permease protein DppC
SRIMR7_04915	Dipeptide transport system permease protein DppB
SRIMR7_04920	Oligopeptide-binding protein AppA precursor
SRIMR7_04925	hypothetical protein
SRIMR7_04930	hypothetical protein
SRIMR7_04935	hypothetical protein
SRIMR7_04940	Fatty acid metabolism regulator protein
SRIMR7_04945	hypothetical protein
SRIMR7_04950	Acyl-CoA dehydrogenase
SRIMR7_04955	Acyl-CoA dehydrogenase
SRIMR7_04960	Quinone oxidoreductase 1
SRIMR7_04965	Helix-turn-helix protein
SRIMR7_04970	Putative sporulation-specific glycosylase YdhD
SRIMR7_04975	putative oxidoreductase
SRIMR7_04980	Polyketide cyclase / dehydrase and lipid transport
SRIMR7_04985	All-trans-zeta-carotene desaturase
SRIMR7_04990	(+)-T-muurolol synthase
SRIMR7_04995	Malonyl-[acyl-carrier protein] O-methyltransferase
SRIMR7_05000	Haloacetate dehalogenase H-1
SRIMR7_05005	CGNR zinc finger
SRIMR7_05010	hypothetical protein
SRIMR7_05015	hypothetical protein
SRIMR7_05020	Long-chain-fatty-acid--CoA ligase FadD19
SRIMR7_05025	hypothetical protein
SRIMR7_05030	Glutamate--cysteine ligase GshA
SRIMR7_05035	Iron(II)-dependent oxidoreductase EgtB
SRIMR7_05040	Amidohydrolase EgtC
SRIMR7_05045	Histidine-specific methyltransferase EgtD
SRIMR7_05050	Hypothetical protein
SRIMR7_05055	Steroid C26-monooxygenase
SRIMR7_05060	hypothetical protein
SRIMR7_05065	hypothetical protein
SRIMR7_05070	hypothetical protein
SRIMR7_05075	1-phosphatidylinositol phosphodiesterase precursor
SRIMR7_05080	Diacylglycerol acyltransferase/mycolyltransferase Ag85B precursor
SRIMR7_05085	hypothetical protein
SRIMR7_05090	hypothetical protein
SRIMR7_05095	hypothetical protein
SRIMR7_05100	Transketolase 2
SRIMR7_05105	NADH dehydrogenase
SRIMR7_05110	Zinc-type alcohol dehydrogenase-like protein
SRIMR7_05115	hypothetical protein
SRIMR7_05120	6'''-hydroxyparomomycin C oxidase
SRIMR7_05125	Cupin domain protein
SRIMR7_05130	hypothetical protein
SRIMR7_05135	Glycogen debranching enzyme
SRIMR7_05140	hypothetical protein
SRIMR7_05145	hypothetical protein
SRIMR7_05150	hypothetical protein
SRIMR7_05155	FAD-dependent urate hydroxylase
SRIMR7_05160	Bifunctional P-450/NADPH-P450 reductase
SRIMR7_05165	PAS fold protein
SRIMR7_05170	Catalase-related peroxidase
SRIMR7_05175	Universal stress protein family protein
SRIMR7_05180	hypothetical protein
SRIMR7_05185	putative lipoprotein YbbD precursor
SRIMR7_05190	hypothetical protein
SRIMR7_05195	GlcNAc-PI de-N-acetylase
SRIMR7_05200	Lipopolysaccharide export system ATP-binding protein LptB
SRIMR7_05205	ABC-2 type transporter
SRIMR7_05210	hypothetical protein
SRIMR7_05215	putative amino acid permease YhdG
SRIMR7_05220	Transglycosylase SLT domain protein
SRIMR7_05225	EF hand
SRIMR7_05230	UvrABC system protein A
SRIMR7_05235	Putidaredoxin reductase
SRIMR7_05240	Ferredoxin-2
SRIMR7_05245	Cytochrome P450-SU2
SRIMR7_05250	WD domain, G-beta repeat
SRIMR7_05255	Tryptophan--tRNA ligase 2
SRIMR7_05260	HTH-type transcriptional repressor FabR
SRIMR7_05265	Capsule biosynthesis protein CapA
SRIMR7_05270	Aminoglycoside/hydroxyurea antibiotic resistance kinase
SRIMR7_05275	General stress protein 16U
SRIMR7_05280	Multidrug resistance operon repressor
SRIMR7_05285	Aldehyde dehydrogenase
SRIMR7_05290	Triosephosphate isomerase
SRIMR7_05295	Ribose-5-phosphate isomerase B
SRIMR7_05300	2-deoxy-scyllo-inosamine dehydrogenase
SRIMR7_05305	hypothetical protein
SRIMR7_05310	hypothetical protein
SRIMR7_05315	Hca operon transcriptional activator
SRIMR7_05320	Acyl-CoA dehydrogenase
SRIMR7_05325	Long-chain-fatty-acid--CoA ligase FadD13
SRIMR7_05330	hypothetical protein
SRIMR7_05335	hypothetical protein
SRIMR7_05340	putative formamidopyrimidine-DNA glycosylase-like protein
SRIMR7_05345	hypothetical protein
SRIMR7_05350	transcriptional regulator MalT
SRIMR7_05355	Acyltransferase family protein
SRIMR7_05360	hypothetical protein
SRIMR7_05365	Resuscitation-promoting factor Rpf2 precursor
SRIMR7_05370	Fe(3+) ions import ATP-binding protein FbpC
SRIMR7_05375	Molybdate-binding periplasmic protein precursor
SRIMR7_05380	Molybdenum-pterin-binding protein 2
SRIMR7_05385	2-(5''-triphosphoribosyl)-3'-dephosphocoenzyme-A synthase
SRIMR7_05390	hypothetical protein
SRIMR7_05395	Lipoprotein signal peptidase
SRIMR7_05400	Putative acyl-CoA dehydrogenase AidB
SRIMR7_05405	2,3-dehydroadipyl-CoA hydratase
SRIMR7_05410	HTH-type transcriptional regulator CdhR
SRIMR7_05415	3-hydroxyisobutyrate dehydrogenase
SRIMR7_05420	hypothetical protein
SRIMR7_05425	hypothetical protein
SRIMR7_05430	hypothetical protein
SRIMR7_05435	Calcineurin-like phosphoesterase
SRIMR7_05440	Phosphoserine phosphatase RsbP
SRIMR7_05445	HTH-type transcriptional regulator AdhR
SRIMR7_05450	Erythromycin esterase
SRIMR7_05455	Succinate-semialdehyde dehydrogenase (NADP(+)) 1
SRIMR7_05460	hypothetical protein
SRIMR7_05465	Glutathione import ATP-binding protein GsiA
SRIMR7_05470	Oligopeptide transport system permease protein OppC
SRIMR7_05475	Glutathione transport system permease protein GsiC
SRIMR7_05480	Oligopeptide-binding protein AppA precursor
SRIMR7_05485	N-acetylglucosamine repressor
SRIMR7_05490	hypothetical protein
SRIMR7_05495	Xylulose-5-phosphate/fructose-6-phosphate phosphoketolase
SRIMR7_05500	C-factor
SRIMR7_05505	Hca operon transcriptional activator
SRIMR7_05510	Enterobactin exporter EntS
SRIMR7_05515	Amidohydrolase
SRIMR7_05520	Glutamine synthetase
SRIMR7_05525	Phosphoserine phosphatase RsbU
SRIMR7_05530	HTH-type transcriptional repressor KstR2
SRIMR7_05535	3-keto-5-aminohexanoate cleavage enzyme
SRIMR7_05540	L-carnitine dehydrogenase
SRIMR7_05545	L-carnitine dehydrogenase
SRIMR7_05550	hypothetical protein
SRIMR7_05555	Alkaline phosphatase precursor
SRIMR7_05560	Major Facilitator Superfamily protein
SRIMR7_05565	translocation protein TolB
SRIMR7_05570	hypothetical protein
SRIMR7_05575	D-alanyl-D-alanine carboxypeptidase DacC precursor
SRIMR7_05580	Cytochrome P450 107B1
SRIMR7_05585	hypothetical protein
SRIMR7_05590	hypothetical protein
SRIMR7_05595	tRNA-Pro
SRIMR7_05600	yiaA/B two helix domain protein
SRIMR7_05605	Redox-sensitive transcriptional activator SoxR
SRIMR7_05610	Ferredoxin fas2
SRIMR7_05615	putative 33.6 kDa protein in fasciation locus precursor
SRIMR7_05620	Phospholipase YtpA
SRIMR7_05625	translocation protein TolB
SRIMR7_05630	Putative oxidoreductase YteT precursor
SRIMR7_05635	Acyl-CoA dehydrogenase
SRIMR7_05640	GAF domain protein
SRIMR7_05645	hypothetical protein
SRIMR7_05650	hypothetical protein
SRIMR7_05655	Roadblock/LC7 domain protein
SRIMR7_05660	Histidine kinase-, DNA gyrase B-, and HSP90-like ATPase
SRIMR7_05665;pseudo=true;pseudogene=unitary
SRIMR7_05675	Serine acetyltransferase
SRIMR7_05680	Cysteine synthase
SRIMR7_05685	Transcriptional regulator NovG
SRIMR7_05690	Asparagine synthetase (glutamine-hydrolyzing) 3
SRIMR7_05695	Cytochrome P450-SU2
SRIMR7_05700	Bicyclomycin resistance protein
SRIMR7_05705	Regulatory protein PchR
SRIMR7_05710	hypothetical protein
SRIMR7_05715	hypothetical protein
SRIMR7_05720	putative L-ascorbate-6-phosphate lactonase UlaG
SRIMR7_05725	hypothetical protein
SRIMR7_05730	Putative epoxidase LasC
SRIMR7_05735	S-adenosyl methyltransferase
SRIMR7_05740	hypothetical protein
SRIMR7_05745	Helix-turn-helix protein
SRIMR7_05750	Histidine kinase-, DNA gyrase B-, and HSP90-like ATPase
SRIMR7_05755	GDSL-like Lipase/Acylhydrolase
SRIMR7_05760	hypothetical protein
SRIMR7_05765	hypothetical protein
SRIMR7_05770	Putrescine aminotransferase
SRIMR7_05775	1-deoxy-D-xylulose-5-phosphate synthase
SRIMR7_05780	4-hydroxy-3-methylbut-2-en-1-yl diphosphate synthase
SRIMR7_05785	Cyclic pyranopterin monophosphate synthase 1
SRIMR7_05790	hypothetical protein
SRIMR7_05795	Squalene--hopene cyclase
SRIMR7_05800	(2E,6E)-farnesyl diphosphate synthase
SRIMR7_05805	15-cis-phytoene desaturase
SRIMR7_05810	15-cis-phytoene synthase
SRIMR7_05815	15-cis-phytoene synthase
SRIMR7_05820	Teichoic acids export ATP-binding protein TagH
SRIMR7_05825	Teichoic acid translocation permease protein TagG
SRIMR7_05830	Glycosyl transferase family 2
SRIMR7_05835	Bifunctional IPC transferase and DIPP synthase
SRIMR7_05840	Glycerol-1-phosphate dehydrogenase (NAD(P)+)
SRIMR7_05845	Bifunctional IPC transferase and DIPP synthase
SRIMR7_05850	Bifunctional IPC transferase and DIPP synthase
SRIMR7_05855	Cobalt-zinc-cadmium resistance protein CzcD
SRIMR7_05860	Isopentenyl-diphosphate Delta-isomerase
SRIMR7_05865	Histidine kinase-, DNA gyrase B-, and HSP90-like ATPase
SRIMR7_05870	acid-resistance membrane protein
SRIMR7_05875	tRNA-Met
SRIMR7_05880	MarR family protein
SRIMR7_05885	metal-dependent hydrolase
SRIMR7_05890	ABC transporter ATP-binding protein uup
SRIMR7_05895	2,3-dehydroadipyl-CoA hydratase
SRIMR7_05900	hypothetical protein
SRIMR7_05905	hypothetical protein
SRIMR7_05910	Isonitrile hydratase
SRIMR7_05915	HTH-type transcriptional regulator CdhR
SRIMR7_05920	hypothetical protein
SRIMR7_05925	N5-glutamine S-adenosyl-L-methionine-dependent methyltransferase
SRIMR7_05930	hypothetical protein
SRIMR7_05935	hypothetical protein
SRIMR7_05940	hypothetical protein
SRIMR7_05945	hypothetical protein
SRIMR7_05950	putative FAD-binding dehydrogenase
SRIMR7_05955	Glycine betaine transporter BetP
SRIMR7_05960	Zinc carboxypeptidase
SRIMR7_05965	Xaa-Pro dipeptidyl-peptidase
SRIMR7_05970	Aminopeptidase N
SRIMR7_05975	hypothetical protein
SRIMR7_05980	Sphingomyelinase C precursor
SRIMR7_05985	Transcriptional regulatory protein DegU
SRIMR7_05990	Sensor histidine kinase DesK
SRIMR7_05995	Lysostaphin resistance protein A
SRIMR7_06000	Multidrug resistance protein stp
SRIMR7_06005	D-serine/D-alanine/glycine transporter
SRIMR7_06010	Mercuric resistance operon regulatory protein
SRIMR7_06015	Divergent AAA domain protein
SRIMR7_06020	Fatty acid oxidation complex subunit alpha
SRIMR7_06025	Putative acyltransferase
SRIMR7_06030	Acyl-CoA dehydrogenase
SRIMR7_06035	E-cinnamoyl-CoA:R-phenyllactate CoA transferase
SRIMR7_06040	putative Mg(2+) transport ATPase
SRIMR7_06045	hypothetical protein
SRIMR7_06050	Putative sialic acid transporter
SRIMR7_06055	putative 2-keto-3-deoxy-galactonate aldolase YagE
SRIMR7_06060	Putative trans-acting enoyl reductase
SRIMR7_06065	Endonuclease V
SRIMR7_06070	Putative ribosomal N-acetyltransferase YdaF
SRIMR7_06075	HTH-type transcriptional repressor KstR2
SRIMR7_06080	Cytochrome P450 107B1
SRIMR7_06085	hypothetical protein
SRIMR7_06090	hypothetical protein
SRIMR7_06095	YciI-like protein
SRIMR7_06100;pseudo=true;pseudogene=unitary
SRIMR7_06110	putative metabolite transport protein CsbC
SRIMR7_06115	Glutamine--fructose-6-phosphate aminotransferase (isomerizing)
SRIMR7_06120	Fructose-bisphosphate aldolase
SRIMR7_06125	Glycerol-3-phosphate regulon repressor
SRIMR7_06130;pseudo=true;pseudogene=unitary
SRIMR7_06140	Transposase DDE domain protein
SRIMR7_06145	hypothetical protein
SRIMR7_06150	hypothetical protein
SRIMR7_06155	Multidrug resistance protein stp
SRIMR7_06160	Transcriptional regulator, TetR family
SRIMR7_06165	hypothetical protein
SRIMR7_06170	N-acyl homoserine lactonase
SRIMR7_06175	hypothetical protein
SRIMR7_06180	3-alpha-hydroxysteroid dehydrogenase/carbonyl reductase
SRIMR7_06185	Putative short-chain type dehydrogenase/reductase
SRIMR7_06190	3-oxoacyl-[acyl-carrier-protein] reductase FabG
SRIMR7_06195	putative enoyl-CoA hydratase echA8
SRIMR7_06200	Glutaconate CoA-transferase subunit A
SRIMR7_06205	Glutaconate CoA-transferase subunit B
SRIMR7_06210	Nitronate monooxygenase
SRIMR7_06215	Beta-ketoadipyl-CoA thiolase
SRIMR7_06220	HTH-type transcriptional repressor KstR2
SRIMR7_06225	3-oxoacyl-[acyl-carrier-protein] reductase FabG
SRIMR7_06230	Acyl-CoA dehydrogenase
SRIMR7_06235	Acyl-CoA dehydrogenase, short-chain specific
SRIMR7_06240	Fusaric acid resistance protein family protein
SRIMR7_06245	putative HTH-type transcriptional regulator/BAS1801
SRIMR7_06250	Ubiquinone biosynthesis O-methyltransferase
SRIMR7_06255	Ycf48-like protein
SRIMR7_06260	tRNA-Val
SRIMR7_06265	RNA polymerase sigma factor
SRIMR7_06270	Sporulation and cell division protein
SRIMR7_06275	Carboxyvinyl-carboxyphosphonate phosphorylmutase
SRIMR7_06280	General stress protein 69
SRIMR7_06285	hypothetical protein
SRIMR7_06290	transcriptional regulator BetI
SRIMR7_06295	Bacterial membrane flanked domain protein
SRIMR7_06300	Bacterial membrane flanked domain protein
SRIMR7_06305	Sporulation and cell division protein
SRIMR7_06310	Peptidoglycan-N-acetylglucosamine deacetylase
SRIMR7_06315	Transcriptional regulatory protein AfsQ1
SRIMR7_06320	Sensor histidine kinase MtrB
SRIMR7_06325	hypothetical protein
SRIMR7_06330	Alcohol dehydrogenase (acceptor)
SRIMR7_06335	Cocaine esterase
SRIMR7_06340	Glyoxalase-like domain protein
SRIMR7_06345	hypothetical protein
SRIMR7_06350	3-carboxy-cis,cis-muconate cycloisomerase
SRIMR7_06355	Demethylmenaquinone methyltransferase
SRIMR7_06360	Phosphoserine aminotransferase
SRIMR7_06365	hypothetical protein
SRIMR7_06370	O-methyltransferase
SRIMR7_06375	Amidohydrolase
SRIMR7_06380	hypothetical protein
SRIMR7_06385	Methylmalonyl-CoA mutase small subunit
SRIMR7_06390	Methylmalonyl-CoA mutase large subunit
SRIMR7_06395	putative GTPase
SRIMR7_06400	Glyoxalase-like domain protein
SRIMR7_06405	HTH-type transcriptional regulator GltC
SRIMR7_06410	Levodione reductase
SRIMR7_06415	GlcNAc-binding protein A precursor
SRIMR7_06420	SCP-2 sterol transfer family protein
SRIMR7_06425	hypothetical protein
SRIMR7_06430	Bacterial SH3 domain protein
SRIMR7_06435	Serine/threonine-protein kinase StkP
SRIMR7_06440	hypothetical protein
SRIMR7_06445	putative quinol monooxygenase YgiN
SRIMR7_06450	8-demethylnovobiocic acid synthase
SRIMR7_06455	Betaine aldehyde dehydrogenase
SRIMR7_06460	Low-affinity putrescine importer PlaP
SRIMR7_06465	Glyoxalase-like domain protein
SRIMR7_06470	Putative L,D-transpeptidase LppS precursor
SRIMR7_06475	Nucleoid-associated protein EspR
SRIMR7_06480	hypothetical protein
SRIMR7_06485	hypothetical protein
SRIMR7_06490	Cytochrome P450 107B1
SRIMR7_06495	Transcriptional regulatory protein DegU
SRIMR7_06500	Sensor histidine kinase DesK
SRIMR7_06505	hypothetical protein
SRIMR7_06510	Phenyloxazoline synthase MbtB
SRIMR7_06515	hypothetical protein
SRIMR7_06520	Immune inhibitor A peptidase M6
SRIMR7_06525	1-acyl-sn-glycerol-3-phosphate acyltransferase
SRIMR7_06530	Isoaspartyl peptidase precursor
SRIMR7_06535	Non-hemolytic phospholipase C precursor
SRIMR7_06540	hypothetical protein
SRIMR7_06545	D-serine/D-alanine/glycine transporter
SRIMR7_06550	Acetyltransferase (GNAT) family protein
SRIMR7_06555	hypothetical protein
SRIMR7_06560	ECF RNA polymerase sigma factor SigG
SRIMR7_06565	prephenate dehydrogenase
SRIMR7_06570	2-aminoadipate transaminase
SRIMR7_06575	4-hydroxymandelate synthase
SRIMR7_06580	L-lactate dehydrogenase (cytochrome)
SRIMR7_06585	Ferredoxin-2
SRIMR7_06590	Cytochrome P450 165B3
SRIMR7_06595	Cytochrome P450 165B3
SRIMR7_06600	Putative FAD-dependent oxidoreductase LodB
SRIMR7_06605	glutathione-regulated potassium-efflux system protein KefB
SRIMR7_06610	MbtH-like protein
SRIMR7_06615	Dimodular nonribosomal peptide synthase
SRIMR7_06620	Linear gramicidin synthase subunit B
SRIMR7_06625	Linear gramicidin synthase subunit B
SRIMR7_06630	Linear gramicidin synthase subunit D
SRIMR7_06635	putative ABC transporter ATP-binding protein
SRIMR7_06640	Transcriptional regulator NovG
SRIMR7_06645	hypothetical protein
SRIMR7_06650	Phospho-2-dehydro-3-deoxyheptonate aldolase
SRIMR7_06655	Bacterial regulatory protein, LuxR family
SRIMR7_06660	tRNA-Leu
SRIMR7_06665	Acetolactate synthase large subunit IlvG
SRIMR7_06670	Formyl-coenzyme A transferase
SRIMR7_06675	succinyl-CoA synthetase subunit alpha
SRIMR7_06680	putative MFS-type transporter YhjX
SRIMR7_06685	PASTA domain protein
SRIMR7_06690	T-protein
SRIMR7_06695	hypothetical protein
SRIMR7_06700	Xylose isomerase-like TIM barrel
SRIMR7_06705	hypothetical protein
SRIMR7_06710	Glucose--fructose oxidoreductase precursor
SRIMR7_06715	Arabinose import ATP-binding protein AraG
SRIMR7_06720	Putative HTH-type transcriptional regulator
SRIMR7_06725	Vibriobactin utilization protein ViuB
SRIMR7_06730	hypothetical protein
SRIMR7_06735	3-oxoacyl-[acyl-carrier-protein] reductase FabG
SRIMR7_06740	HTH-type transcriptional regulator McbR
SRIMR7_06745	6-hydroxynicotinate 3-monooxygenase precursor
SRIMR7_06750	formate dehydrogenase accessory protein
SRIMR7_06755	HTH-type transcriptional repressor NicR
SRIMR7_06760	Quinone oxidoreductase 1
SRIMR7_06765	Sialidase precursor
SRIMR7_06770	hypothetical protein
SRIMR7_06775	hypothetical protein
SRIMR7_06780	hypothetical protein
SRIMR7_06785	Elongation factor Tu
SRIMR7_06790	Sodium Bile acid symporter family protein
SRIMR7_06795	HTH-type transcriptional regulator YofA
SRIMR7_06800	hypothetical protein
SRIMR7_06805	Demethylrebeccamycin-D-glucose O-methyltransferase
SRIMR7_06810	Long-chain-fatty-acid--CoA ligase FadD15
SRIMR7_06815	hypothetical protein
SRIMR7_06820	putative oxidoreductase
SRIMR7_06825	Bacterial SH3 domain protein
SRIMR7_06830	hypothetical protein
SRIMR7_06835	Cis-2,3-dihydrobiphenyl-2,3-diol dehydrogenase
SRIMR7_06840	C-methyltransferase CouO
SRIMR7_06845	hypothetical protein
SRIMR7_06850	hypothetical protein
SRIMR7_06855	hypothetical protein
SRIMR7_06860	ECF RNA polymerase sigma-E factor
SRIMR7_06865	ribonuclease BN
SRIMR7_06870	Putative pterin-4-alpha-carbinolamine dehydratase
SRIMR7_06875	hypothetical protein
SRIMR7_06880	RNA polymerase sigma factor
SRIMR7_06885	YCII-related domain protein
SRIMR7_06890	Helix-turn-helix protein
SRIMR7_06895	SnoaL-like domain protein
SRIMR7_06900	hypothetical protein
SRIMR7_06905	2,4-dichlorophenol 6-monooxygenase
SRIMR7_06910	HTH-type transcriptional regulator AdhR
SRIMR7_06915	HTH-type transcriptional repressor ComR
SRIMR7_06920	2,5-dichloro-2,5-cyclohexadiene-1,4-diol dehydrogenase
SRIMR7_06925	Arginine/agmatine antiporter
SRIMR7_06930	Membrane protein of unknown function
SRIMR7_06935	Methanesulfonate monooxygenase
SRIMR7_06940	Dibenzothiophene desulfurization enzyme C
SRIMR7_06945	FMN reductase (NADPH)
SRIMR7_06950	Dibenzothiophene desulfurization enzyme C
SRIMR7_06955	Alkanesulfonate monooxygenase
SRIMR7_06960	Hca operon transcriptional activator
SRIMR7_06965	metal-dependent hydrolase
SRIMR7_06970	SNARE associated Golgi protein
SRIMR7_06975	metal-dependent hydrolase
SRIMR7_06980	Aspartate aminotransferase
SRIMR7_06985	ANTAR domain protein
SRIMR7_06990	PAS fold protein
SRIMR7_06995	Sorbitol dehydrogenase
SRIMR7_07000	RNA polymerase sigma factor SigF
SRIMR7_07005	Mandelate racemase
SRIMR7_07010	hypothetical protein
SRIMR7_07015	Hypoxic response protein 1
SRIMR7_07020	Putative lipid kinase BmrU
SRIMR7_07025	Demethylmenaquinone methyltransferase
SRIMR7_07030	Capsule biosynthesis protein CapA
SRIMR7_07035	Glyoxalase-like domain protein
SRIMR7_07040	Zinc-type alcohol dehydrogenase-like protein
SRIMR7_07045	hypothetical protein
SRIMR7_07050	(+)-T-muurolol synthase
SRIMR7_07055	Epi-isozizaene 5-monooxygenase/(E)-beta-farnesene synthase
SRIMR7_07060	Protein-L-isoaspartate O-methyltransferase
SRIMR7_07065	Streptomycin 3''-adenylyltransferase
SRIMR7_07070	hypothetical protein
SRIMR7_07075	hypothetical protein
SRIMR7_07080	Arginase
SRIMR7_07085	hypothetical protein
SRIMR7_07090	Glyoxalase-like domain protein
SRIMR7_07095	Spermidine N(1)-acetyltransferase
SRIMR7_07100	Formyl-coenzyme A transferase
SRIMR7_07105	4'-phosphopantetheinyl transferase sfp
SRIMR7_07110	hypothetical protein
SRIMR7_07115	putative acrEF/envCD operon repressor
SRIMR7_07120	Pentalenic acid synthase
SRIMR7_07125	Ferredoxin-1
SRIMR7_07130	x-prolyl-dipeptidyl aminopeptidase
SRIMR7_07135	putative murein peptide carboxypeptidase
SRIMR7_07140	Prolyl oligopeptidase family protein
SRIMR7_07145	Succinyl-diaminopimelate desuccinylase
SRIMR7_07150	D-aminopeptidase
SRIMR7_07155	hypothetical protein
SRIMR7_07160	Trans-aconitate 2-methyltransferase
SRIMR7_07165	Phosphoserine phosphatase RsbU
SRIMR7_07170	HTH-type transcriptional activator RhaS
SRIMR7_07175	Protocatechuate 3,4-dioxygenase alpha chain
SRIMR7_07180	Multidrug resistance protein 3
SRIMR7_07185	Polyketide cyclase / dehydrase and lipid transport
SRIMR7_07190	Radical SAM superfamily protein
SRIMR7_07195	Nodulation protein NolA
SRIMR7_07200	Glucose 1-dehydrogenase 1
SRIMR7_07205	Acetyltransferase (GNAT) family protein
SRIMR7_07210	PBS lyase HEAT-like repeat protein
SRIMR7_07215	putative 3-hydroxybutyryl-CoA dehydrogenase
SRIMR7_07220	HTH-type transcriptional repressor KstR2
SRIMR7_07225	Crotonyl-CoA reductase
SRIMR7_07230	Methylmalonyl-CoA mutase
SRIMR7_07235	Malyl-CoA lyase
SRIMR7_07240	Bifunctional protein PaaZ
SRIMR7_07245	Acyl-CoA dehydrogenase
SRIMR7_07250	phosphatidylserine decarboxylase
SRIMR7_07255	CDP-alcohol phosphatidyltransferase
SRIMR7_07260	Glycerate 2-kinase
SRIMR7_07265	Glycine betaine transporter BetP
SRIMR7_07270	hypothetical protein
SRIMR7_07275	hypothetical protein
SRIMR7_07280	O-aminophenol oxidase
SRIMR7_07285	RNA pyrophosphohydrolase
SRIMR7_07290	Alkanesulfonate monooxygenase
SRIMR7_07295	hypothetical protein
SRIMR7_07300	Methylated-DNA--protein-cysteine methyltransferase
SRIMR7_07305	DNA-3-methyladenine glycosylase 2
SRIMR7_07310	FR47-like protein
SRIMR7_07315	O-acetyl-ADP-ribose deacetylase
SRIMR7_07320	Acetyltransferase (GNAT) family protein
SRIMR7_07325	HTH-type transcriptional repressor Bm3R1
SRIMR7_07330	Pyridoxamine 5'-phosphate oxidase
SRIMR7_07335	Phenoxybenzoate dioxygenase subunit beta
SRIMR7_07340	DNA-binding transcriptional repressor ArsR
SRIMR7_07345	zeta-carotene-forming phytoene desaturase
SRIMR7_07350	Inositol-1-monophosphatase
SRIMR7_07355	Gamma-glutamyltranspeptidase precursor
SRIMR7_07360	NAD-dependent protein deacetylase
SRIMR7_07365	Octanoyltransferase LipM
SRIMR7_07370	hypothetical protein
SRIMR7_07375	Hydrogen cyanide synthase subunit HcnC precursor
SRIMR7_07380	F420-dependent glucose-6-phosphate dehydrogenase
SRIMR7_07385	D-hydantoinase
SRIMR7_07390	General stress protein 16U
SRIMR7_07395	Stress response protein SCP2
SRIMR7_07400	Helix-turn-helix protein
SRIMR7_07405	NADP-dependent alcohol dehydrogenase C 2
SRIMR7_07410	Cold shock protein ScoF
SRIMR7_07415	5-aminovalerate aminotransferase DavT
SRIMR7_07420	N-carbamoyl-D-amino acid hydrolase
SRIMR7_07425	hypothetical protein
SRIMR7_07430	Gamma-glutamylputrescine oxidoreductase
SRIMR7_07435	Hydroxyacylglutathione hydrolase
SRIMR7_07440	Helix-turn-helix domain protein
SRIMR7_07445	3-oxoacyl-[acyl-carrier-protein] reductase FabG1
SRIMR7_07450	MarR family protein
SRIMR7_07455	Antiseptic resistance protein
SRIMR7_07460	Isochorismatase family protein YecD
SRIMR7_07465	transcriptional regulator BetI
SRIMR7_07470	Acylamidase
SRIMR7_07475	DNA-binding transcriptional repressor MarR
SRIMR7_07480	Gamma-glutamyltranspeptidase precursor
SRIMR7_07485	hypothetical protein
SRIMR7_07490	Phenmedipham hydrolase
SRIMR7_07495	hypothetical protein
SRIMR7_07500	hypothetical protein
SRIMR7_07505	Homoserine/homoserine lactone efflux protein
SRIMR7_07510	HTH-type transcriptional repressor NsrR
SRIMR7_07515	Flavohemoprotein
SRIMR7_07520	x-prolyl-dipeptidyl aminopeptidase
SRIMR7_07525	putative glutamine ABC transporter permease protein GlnP
SRIMR7_07530	putative glutamine ABC transporter permease protein GlnM
SRIMR7_07535	ABC transporter glutamine-binding protein GlnH precursor
SRIMR7_07540	Glutamine transport ATP-binding protein GlnQ
SRIMR7_07545	HTH-type transcriptional regulator FrlR
SRIMR7_07550	hypothetical protein
SRIMR7_07555	GDSL-like Lipase/Acylhydrolase
SRIMR7_07560	Exodeoxyribonuclease III
SRIMR7_07565	metal-dependent hydrolase
SRIMR7_07570	3-oxoadipate enol-lactonase 2
SRIMR7_07575	NADP oxidoreductase coenzyme F420-dependent
SRIMR7_07580	Inositol-1-monophosphatase ImpA
SRIMR7_07585	Nodulation protein D 2
SRIMR7_07590	ATP-dependent Clp protease ATP-binding subunit ClpC
SRIMR7_07595	Xyloglucanase precursor
SRIMR7_07600	Extracellular exo-alpha-L-arabinofuranosidase precursor
SRIMR7_07605	RNA polymerase sigma factor RpoE
SRIMR7_07610	PAS fold protein
SRIMR7_07615	Alanine-anticapsin ligase BacD
SRIMR7_07620	Phosphoenolpyruvate synthase
SRIMR7_07625	Major Facilitator Superfamily protein
SRIMR7_07630	hypothetical protein
SRIMR7_07635	Sensor protein KdpD
SRIMR7_07640	hypothetical protein
SRIMR7_07645	Putative aminoacrylate hydrolase RutD
SRIMR7_07650	Mercuric resistance operon regulatory protein
SRIMR7_07655	hypothetical protein
SRIMR7_07660	Putative aminoacrylate peracid reductase RutC
SRIMR7_07665	HTH-type transcriptional regulator BenM
SRIMR7_07670	hypothetical protein
SRIMR7_07675	hypothetical protein
SRIMR7_07680	Glucokinase
SRIMR7_07685	Galactose/methyl galactoside import ATP-binding protein MglA
SRIMR7_07690	Xylose transport system permease protein XylH
SRIMR7_07695	D-ribose transporter subunit RbsB
SRIMR7_07700	Periplasmic binding proteins and sugar binding domain of LacI family protein
SRIMR7_07705	HTH-type transcriptional repressor YvoA
SRIMR7_07710	Mercuric resistance operon regulatory protein
SRIMR7_07715	N-ethylmaleimide reductase
SRIMR7_07720	Cyclohexadienyl dehydratase precursor
SRIMR7_07725	Cytochrome P450 107B1
SRIMR7_07730	KHG/KDPG aldolase
SRIMR7_07735	Guanyl-specific ribonuclease Sa3 precursor
SRIMR7_07740	HTH-type transcriptional regulator PuuR
SRIMR7_07745	hypothetical protein
SRIMR7_07750	O-GlcNAcase NagJ precursor
SRIMR7_07755	hypothetical protein
SRIMR7_07760	hypothetical protein
SRIMR7_07765	4-hydroxy-4-methyl-2-oxoglutarate aldolase
SRIMR7_07770	Histidinol-phosphatase
SRIMR7_07775	Allantoinase
SRIMR7_07780	Acetate operon repressor
SRIMR7_07785	hypothetical protein
SRIMR7_07790	Nicotine blue oxidoreductase
SRIMR7_07795	Malate synthase
SRIMR7_07800	hypothetical protein
SRIMR7_07805	hypothetical protein
SRIMR7_07810	FAD-dependent urate hydroxylase
SRIMR7_07815	HTH-type transcriptional regulator BetI
SRIMR7_07820	hypothetical protein
SRIMR7_07825	Chitosanase precursor
SRIMR7_07830	Uric acid transporter UacT
SRIMR7_07835	8-oxoguanine deaminase
SRIMR7_07840	Uric acid transporter UacT
SRIMR7_07845	Uricase
SRIMR7_07850	5-hydroxyisourate hydrolase precursor
SRIMR7_07855	OHCU decarboxylase
SRIMR7_07860	hypothetical protein
SRIMR7_07865	hypothetical protein
SRIMR7_07870	Hydroxypyruvate isomerase
SRIMR7_07875	2-hydroxy-3-oxopropionate reductase
SRIMR7_07880	glyoxylate carboligase
SRIMR7_07885	Bromoperoxidase-catalase
SRIMR7_07890	hypothetical protein
SRIMR7_07895	Glutamine transport ATP-binding protein GlnQ
SRIMR7_07900	hypothetical protein
SRIMR7_07905	short chain dehydrogenase
SRIMR7_07910	Acetyltransferase (GNAT) family protein
SRIMR7_07915	Copper resistance protein D
SRIMR7_07920	hypothetical protein
SRIMR7_07925	Long-chain-fatty-acid--CoA ligase
SRIMR7_07930	Acetyl-coenzyme A synthetase
SRIMR7_07935	transcriptional regulator NarL
SRIMR7_07940	hypothetical protein
SRIMR7_07945	4-oxalocrotonate tautomerase
SRIMR7_07950	Hca operon transcriptional activator
SRIMR7_07955	Enhanced intracellular survival protein
SRIMR7_07960	putative Mg(2+) transport ATPase
SRIMR7_07965	Magnesium-transporting ATPase, P-type 1
SRIMR7_07970	hypothetical protein
SRIMR7_07975	putative HTH-type transcriptional regulator YybR
SRIMR7_07980	putative MFS-type transporter EfpA
SRIMR7_07985	hypothetical protein
SRIMR7_07990	putative xanthine dehydrogenase subunit A
SRIMR7_07995	putative adenine permease PurP
SRIMR7_08000	putative xanthine dehydrogenase subunit D
SRIMR7_08005	Nicotinate dehydrogenase small FeS subunit
SRIMR7_08010	Nicotinate dehydrogenase FAD-subunit
SRIMR7_08015	carbohydrate diacid transcriptional activator CdaR
SRIMR7_08020	hypothetical protein
SRIMR7_08025	hypothetical protein
SRIMR7_08030	HTH-type transcriptional regulator McbR
SRIMR7_08035	hypothetical protein
SRIMR7_08040	hypothetical protein
SRIMR7_08045	hypothetical protein
SRIMR7_08050	Pyruvate dehydrogenase (ubiquinone)
SRIMR7_08055	hypothetical protein
SRIMR7_08060	hypothetical protein
SRIMR7_08065	Bifunctional transcriptional activator/DNA repair enzyme AdaA
SRIMR7_08070	Putative ribosome biogenesis GTPase RsgA
SRIMR7_08075	SEFIR domain protein
SRIMR7_08080	hypothetical protein
SRIMR7_08085	hypothetical protein
SRIMR7_08090	hypothetical protein
SRIMR7_08095	PD-(D/E)XK nuclease superfamily protein
SRIMR7_08100	ski2-like helicase
SRIMR7_08105	Tetratricopeptide repeat protein
SRIMR7_08110	hypothetical protein
SRIMR7_08115	hypothetical protein
SRIMR7_08120	hypothetical protein
SRIMR7_08125	HTH-type transcriptional regulator EthR
SRIMR7_08130	STAS domain protein
SRIMR7_08135	ANTAR domain protein
SRIMR7_08140	F420-dependent glucose-6-phosphate dehydrogenase
SRIMR7_08145	Formaldehyde dismutase
SRIMR7_08150	Fatty acyl-CoA reductase
SRIMR7_08155	Phosphoglycolate phosphatase
SRIMR7_08160	Putative thiamine pyrophosphate-containing protein YdaP
SRIMR7_08165	hypothetical protein
SRIMR7_08170	hypothetical protein
SRIMR7_08175	Putative DNA ligase-like protein
SRIMR7_08180	Helix-turn-helix protein
SRIMR7_08185	Methionine aminopeptidase 1
SRIMR7_08190	p-hydroxybenzoate hydroxylase
SRIMR7_08195	3-oxoadipate enol-lactonase 2
SRIMR7_08200	3-carboxy-cis,cis-muconate cycloisomerase
SRIMR7_08205	Protocatechuate 3,4-dioxygenase alpha chain
SRIMR7_08210	Protocatechuate 3,4-dioxygenase beta chain
SRIMR7_08215	3-oxoadipyl-CoA/3-oxo-5,6-dehydrosuberyl-CoA thiolase
SRIMR7_08220	3-oxoadipate CoA-transferase subunit B
SRIMR7_08225	3-oxoadipate CoA-transferase subunit A
SRIMR7_08230	Pca regulon regulatory protein
SRIMR7_08235	hypothetical protein
SRIMR7_08240	hypothetical protein
SRIMR7_08245	hypothetical protein
SRIMR7_08250	Restriction endonuclease
SRIMR7_08255	hypothetical protein
SRIMR7_08260	Bacillibactin exporter
SRIMR7_08265	Helix-turn-helix domain protein
SRIMR7_08270	hypothetical protein
SRIMR7_08275	Putative acyl-CoA dehydrogenase AidB
SRIMR7_08280	Acetoin dehydrogenase operon transcriptional activator AcoR
SRIMR7_08285	methylenetetrahydromethanopterin reductase
SRIMR7_08290	hypothetical protein
SRIMR7_08295	hypothetical protein
SRIMR7_08300	Sulfite reductase (ferredoxin)
SRIMR7_08305	hypothetical protein
SRIMR7_08310	Phosphoadenosine phosphosulfate reductase
SRIMR7_08315	putative bifunctional SAT/APS kinase
SRIMR7_08320	Sulfate adenylyltransferase subunit 2
SRIMR7_08325	Bifunctional enzyme CysN/CysC
SRIMR7_08330	hypothetical protein
SRIMR7_08335	Putative aliphatic sulfonates-binding protein precursor
SRIMR7_08340	Aliphatic sulfonates import ATP-binding protein SsuB
SRIMR7_08345	Putative aliphatic sulfonates transport permease protein SsuC
SRIMR7_08350	Sirohydrochlorin cobaltochelatase
SRIMR7_08355	hypothetical protein
SRIMR7_08360	hypothetical protein
SRIMR7_08365	hypothetical protein
SRIMR7_08370	Cocaine esterase
SRIMR7_08375	Carbamoyl-phosphate synthase L chain, ATP binding domain
SRIMR7_08380	hypothetical protein
SRIMR7_08385	L-galactonate transporter
SRIMR7_08390	hypothetical protein
SRIMR7_08395	hypothetical protein
SRIMR7_08400	Lipopolysaccharide core heptosyltransferase RfaQ
SRIMR7_08405	Polysaccharide pyruvyl transferase
SRIMR7_08410	dTDP-glucose 4,6-dehydratase
SRIMR7_08415	Decarbamoylnovobiocin carbamoyltransferase
SRIMR7_08420	Glycosyl transferase family 2
SRIMR7_08425	D-glycero-beta-D-manno-heptose-1,7-bisphosphate 7-phosphatase
SRIMR7_08430	ADP-heptose--LPS heptosyltransferase 2
SRIMR7_08435	Glycosyl transferases group 1
SRIMR7_08440	D-inositol 3-phosphate glycosyltransferase
SRIMR7_08445	Phosphoheptose isomerase 1
SRIMR7_08450	Bifunctional protein HldE
SRIMR7_08455	N-acetylglucosaminyl-diphospho-decaprenol L-rhamnosyltransferase
SRIMR7_08460	N-acetylglucosaminyl-diphospho-decaprenol L-rhamnosyltransferase
SRIMR7_08465	Extracellular serine proteinase precursor
SRIMR7_08470	Oleandomycin glycosyltransferase
SRIMR7_08475	Putative ABC transporter substrate-binding protein YesO
SRIMR7_08480	Inner membrane ABC transporter permease protein YcjP
SRIMR7_08485	Inner membrane ABC transporter permease protein YcjO
SRIMR7_08490	Phosphotransferase enzyme family protein
SRIMR7_08495	DNA polymerase III subunit epsilon
SRIMR7_08500	Transcriptional regulatory protein EmbR
SRIMR7_08505	hypothetical protein
SRIMR7_08510	Histamine oxidase
SRIMR7_08515	hypothetical protein
SRIMR7_08520	Glycogen debranching enzyme
SRIMR7_08525	Maltooligosyl trehalose synthase
SRIMR7_08530	D-aminopeptidase
SRIMR7_08535	HTH-type transcriptional regulator GltC
SRIMR7_08540	Dihydrolipoyl dehydrogenase
SRIMR7_08545	hypothetical protein
SRIMR7_08550	hypothetical protein
SRIMR7_08555	FHA domain-containing protein FhaB
SRIMR7_08560	hypothetical protein
SRIMR7_08565	Malto-oligosyltrehalose trehalohydrolase
SRIMR7_08570	Putative cysteine protease YraA
SRIMR7_08575	Purine catabolism regulatory protein
SRIMR7_08580	Calcineurin-like phosphoesterase
SRIMR7_08585	Peptide methionine sulfoxide reductase MsrB
SRIMR7_08590	UDP-N-acetylmuramate--L-alanine ligase
SRIMR7_08595	Transcriptional regulatory protein LiaR
SRIMR7_08600	Sensor histidine kinase LiaS
SRIMR7_08605	FtsX-like permease family protein
SRIMR7_08610	Lipoprotein-releasing system ATP-binding protein LolD
SRIMR7_08615	hypothetical protein
SRIMR7_08620	2,5-diamino-6-ribosylamino-4(3H)-pyrimidinone 5'-phosphate reductase
SRIMR7_08625	AFG1-like ATPase
SRIMR7_08630	hypothetical protein
SRIMR7_08635	hypothetical protein
SRIMR7_08640	putative ABC transporter ATP-binding protein YxlF
SRIMR7_08645	hypothetical protein
SRIMR7_08650	peptidyl-tRNA hydrolase
SRIMR7_08655	hypothetical protein
SRIMR7_08660	HTH-type transcriptional regulator SyrM 1
SRIMR7_08665	hypothetical protein
SRIMR7_08670	Threonine efflux protein
SRIMR7_08675	hypothetical protein
SRIMR7_08680	hypothetical protein
SRIMR7_08685	hypothetical protein
SRIMR7_08690	hypothetical protein
SRIMR7_08695	Tripeptidyl aminopeptidase precursor
SRIMR7_08700	Chlorite dismutase precursor
SRIMR7_08705	Protoporphyrinogen oxidase
SRIMR7_08710	hypothetical protein
SRIMR7_08715	3-oxoadipyl-CoA/3-oxo-5,6-dehydrosuberyl-CoA thiolase
SRIMR7_08720	hypothetical protein
SRIMR7_08725	Benzaldehyde dehydrogenase (NAD(+))
SRIMR7_08730	NADH peroxidase
SRIMR7_08735	Uroporphyrinogen decarboxylase
SRIMR7_08740	hypothetical protein
SRIMR7_08745	Transcriptional regulatory protein DegU
SRIMR7_08750	Ribonuclease D
SRIMR7_08755	Peptidase propeptide and YPEB domain protein
SRIMR7_08760	3-oxoadipyl-CoA/3-oxo-5,6-dehydrosuberyl-CoA thiolase
SRIMR7_08765	Fatty acid oxidation complex subunit alpha
SRIMR7_08770	hypothetical protein
SRIMR7_08775	hypothetical protein
SRIMR7_08780	putative amino acid permease YhdG
SRIMR7_08785	1-deoxy-D-xylulose-5-phosphate synthase
SRIMR7_08790	Xylose transport system permease protein XylH
SRIMR7_08795	Ribose import ATP-binding protein RbsA
SRIMR7_08800	D-xylose-binding periplasmic protein precursor
SRIMR7_08805	N-acetylglucosamine repressor
SRIMR7_08810	Trehalose transport system permease protein SugB
SRIMR7_08815	Lactose transport system permease protein LacF
SRIMR7_08820	hypothetical protein
SRIMR7_08825	Glycosyl hydrolase family 92
SRIMR7_08830	FG-GAP repeat protein
SRIMR7_08835	Aconitate hydratase
SRIMR7_08840	Ubiquinone biosynthesis O-methyltransferase
SRIMR7_08845	putative siderophore transport system ATP-binding protein YusV
SRIMR7_08850	Iron(3+)-hydroxamate-binding protein FhuD precursor
SRIMR7_08855	Iron(3+)-hydroxamate import system permease protein FhuB
SRIMR7_08860	Helix-turn-helix domain protein
SRIMR7_08865	putative carboxylesterase nap
SRIMR7_08870	HTH-type transcriptional repressor YtrA
SRIMR7_08875	hypothetical protein
SRIMR7_08880	UDP-N-acetylglucosamine 1-carboxyvinyltransferase 1
SRIMR7_08885	DNA polymerase III PolC-type
SRIMR7_08890	Putative ATP-dependent DNA helicase YjcD
SRIMR7_08895	PTS system 2-O-a-mannosyl-D-glycerate specific transporter subunit IIABC
SRIMR7_08900	Inner membrane protein YbjJ
SRIMR7_08905	Glucitol operon repressor
SRIMR7_08910	D-glucose-1-phosphatase
SRIMR7_08915	2,2-dialkylglycine decarboxylase
SRIMR7_08920	bifunctional inositol-1 monophosphatase/fructose-1,6-bisphosphatase
SRIMR7_08925	putative zinc-type alcohol dehydrogenase-like protein YjmD
SRIMR7_08930	hypothetical protein
SRIMR7_08935	hypothetical protein
SRIMR7_08940	Helix-turn-helix protein
SRIMR7_08945	Methylmalonate-semialdehyde dehydrogenase (acylating)
SRIMR7_08950	Acyl-CoA dehydrogenase
SRIMR7_08955	Carnitinyl-CoA dehydratase
SRIMR7_08960	3-hydroxyisobutyrate dehydrogenase
SRIMR7_08965	putative enoyl-CoA hydratase echA8
SRIMR7_08970	6-O-methylguanine DNA methyltransferase, DNA binding domain
SRIMR7_08975	Acyl-CoA dehydrogenase
SRIMR7_08980	Benzoate--CoA ligase
SRIMR7_08985	Transcriptional repressor PaaX
SRIMR7_08990	Phosphoglycolate phosphatase
SRIMR7_08995	A-factor receptor protein
SRIMR7_09000	A-factor receptor protein
SRIMR7_09005	A-factor biosynthesis hotdog domain protein
SRIMR7_09010	NADPH dehydrogenase
SRIMR7_09015	1,2-epoxyphenylacetyl-CoA isomerase
SRIMR7_09020	putative amino acid permease YhdG
SRIMR7_09025	Ornithine carbamoyltransferase
SRIMR7_09030	Arginine deiminase
SRIMR7_09035	hypothetical protein
SRIMR7_09040	hypothetical protein
SRIMR7_09045	hypothetical protein
SRIMR7_09050	hypothetical protein
SRIMR7_09055	hypothetical protein
SRIMR7_09060	von Willebrand factor type A domain protein
SRIMR7_09065	hypothetical protein
SRIMR7_09070	hypothetical protein
SRIMR7_09075	hypothetical protein
SRIMR7_09080	hypothetical protein
SRIMR7_09085	cAMP receptor protein
SRIMR7_09090	Nucleoid-associated protein EspR
SRIMR7_09095	HTH-type transcriptional regulator FrlR
SRIMR7_09100	Putative HTH-type transcriptional regulator
SRIMR7_09105	hypothetical protein
SRIMR7_09110	Nisin biosynthesis protein NisC
SRIMR7_09115	hypothetical protein
SRIMR7_09120	Lipid A export ATP-binding/permease protein MsbA
SRIMR7_09125	Luciferase-like monooxygenase
SRIMR7_09130	Erythromycin esterase
SRIMR7_09135	hypothetical protein
SRIMR7_09140	Bis(5'-nucleosyl)-tetraphosphatase PrpE (asymmetrical)
SRIMR7_09145	hypothetical protein
SRIMR7_09150	Pyrimidine monooxygenase RutA
SRIMR7_09155	Phosphoserine phosphatase RsbU
SRIMR7_09160	Quercetin 2,3-dioxygenase
SRIMR7_09165	MarR family protein
SRIMR7_09170	hypothetical protein
SRIMR7_09175	Phosphotransferase enzyme family protein
SRIMR7_09180	hypothetical protein
SRIMR7_09185	hypothetical protein
SRIMR7_09190	hypothetical protein
SRIMR7_09195	Cell division protein SepF
SRIMR7_09200	Magnesium transport protein CorA
SRIMR7_09205	hypothetical protein
SRIMR7_09210	GTP cyclohydrolase 1
SRIMR7_09215	7-carboxy-7-deazaguanine synthase
SRIMR7_09220	6-carboxy-5,6,7,8-tetrahydropterin synthase
SRIMR7_09225	7-cyano-7-deazaguanine synthase
SRIMR7_09230	hypothetical protein
SRIMR7_09235	Major Facilitator Superfamily protein
SRIMR7_09240	hypothetical protein
SRIMR7_09245	Phenoxybenzoate dioxygenase subunit alpha
SRIMR7_09250	Alanine-anticapsin ligase BacD
SRIMR7_09255	2-oxoglutarate-dependent ethylene/succinate-forming enzyme
SRIMR7_09260	Magnesium transport protein CorA
SRIMR7_09265	MIO-dependent tyrosine 2,3-aminomutase
SRIMR7_09270	Long-chain-fatty-acid--CoA ligase FadD13
SRIMR7_09275	5-aminolevulinate synthase
SRIMR7_09280	Acetyltransferase (GNAT) family protein
SRIMR7_09285	hypothetical protein
SRIMR7_09290	Purine efflux pump PbuE
SRIMR7_09295	HTH-type transcriptional regulator BenM
SRIMR7_09300	hypothetical protein
SRIMR7_09305	hypothetical protein
SRIMR7_09310	hypothetical protein
SRIMR7_09315	Chemotaxis response regulator protein-glutamate methylesterase of group 3 operon
SRIMR7_09320	Transcriptional regulatory protein DegU
SRIMR7_09325	Aminoglycoside 3'-phosphotransferase
SRIMR7_09330	hypothetical protein
SRIMR7_09335	Glutathione import ATP-binding protein GsiA
SRIMR7_09340	putative D,D-dipeptide transport system permease protein DdpC
SRIMR7_09345	Glutathione transport system permease protein GsiC
SRIMR7_09350	Periplasmic dipeptide transport protein precursor
SRIMR7_09355	dTDP-3-amino-3,4,6-trideoxy-alpha-D-glucopyranose
SRIMR7_09360	Multidrug resistance protein MdtH
SRIMR7_09365	L-Ala-D/L-Glu epimerase
SRIMR7_09370	putative siderophore biosynthesis protein SbnA
SRIMR7_09375	hypothetical protein
SRIMR7_09380	Alanine-anticapsin ligase BacD
SRIMR7_09385	Tripeptidyl aminopeptidase precursor
SRIMR7_09390	Antibiotic biosynthesis monooxygenase
SRIMR7_09395	Cyanate hydratase
SRIMR7_09400	Carbonic anhydrase 1
SRIMR7_09405	HTH-type transcriptional regulator CynR
SRIMR7_09410	D-alanyl-D-alanine carboxypeptidase precursor
SRIMR7_09415	3 beta-hydroxysteroid dehydrogenase/Delta 5-->4-isomerase
SRIMR7_09420	hypothetical protein
SRIMR7_09425	von Willebrand factor type A domain protein
SRIMR7_09430	hypothetical protein
SRIMR7_09435	Isochorismatase
SRIMR7_09440	Isochorismatase
SRIMR7_09445	2,3-dihydroxybenzoate-AMP ligase
SRIMR7_09450	Isochorismate synthase DhbC
SRIMR7_09455	2,3-dihydro-2,3-dihydroxybenzoate dehydrogenase
SRIMR7_09460	Iron(3+)-hydroxamate import system permease protein FhuB
SRIMR7_09465	Enterochelin esterase
SRIMR7_09470	putative transport protein HsrA
SRIMR7_09475	Dimodular nonribosomal peptide synthase
SRIMR7_09480	p-aminobenzoyl-glutamate hydrolase subunit B
SRIMR7_09485	putative siderophore-binding lipoprotein YfiY precursor
SRIMR7_09490	putative siderophore transport system ATP-binding protein YusV
SRIMR7_09495	L-noviosyl transferase
SRIMR7_09500	hypothetical protein
SRIMR7_09505	Release factor glutamine methyltransferase
SRIMR7_09510	Iron-binding zinc finger CDGSH type
SRIMR7_09515	hypothetical protein
SRIMR7_09520	hypothetical protein
SRIMR7_09525	hypothetical protein
SRIMR7_09530	hypothetical protein
SRIMR7_09535	Epi-isozizaene 5-monooxygenase/(E)-beta-farnesene synthase
SRIMR7_09540	hypothetical protein
SRIMR7_09545	Multidrug resistance protein stp
SRIMR7_09550	hypothetical protein
SRIMR7_09555	Tryptophan dimethylallyltransferase
SRIMR7_09560	Arginine--pyruvate transaminase AruH
SRIMR7_09565	Cytochrome P450 107B1
SRIMR7_09570	hypothetical protein
SRIMR7_09575	hypothetical protein
SRIMR7_09580	Roadblock/LC7 domain protein
SRIMR7_09585	sensory histidine kinase CreC
SRIMR7_09590	hypothetical protein
SRIMR7_09595	hypothetical protein
SRIMR7_09600	hypothetical protein
SRIMR7_09605	ABC transporter ATP-binding protein YxdL
SRIMR7_09610	hypothetical protein
SRIMR7_09615	hypothetical protein
SRIMR7_09620	hypothetical protein
SRIMR7_09625	3-isopropylmalate dehydratase large subunit
SRIMR7_09630	3-isopropylmalate dehydratase small subunit 1
SRIMR7_09635	Methionine aminotransferase
SRIMR7_09640	peptide synthase
SRIMR7_09645	enterobactin exporter EntS
SRIMR7_09650	Oxygen regulatory protein NreC
SRIMR7_09655	Sensor histidine kinase LiaS
SRIMR7_09660	ABC transporter ATP-binding protein YxdL
SRIMR7_09665	outer membrane-specific lipoprotein transporter subunit LolE
SRIMR7_09670	D-alanyl-D-alanine carboxypeptidase precursor
SRIMR7_09675	Dimodular nonribosomal peptide synthase
SRIMR7_09680	Linear gramicidin synthase subunit B
SRIMR7_09685	Linear gramicidin synthase subunit B
SRIMR7_09690	Linear gramicidin dehydrogenase LgrE
SRIMR7_09695	Flavin-dependent tryptophan halogenase RebH
SRIMR7_09700	Sodium/hydrogen exchanger family protein
SRIMR7_09705	Flavin reductase (NADPH)
SRIMR7_09710	Amidinotransferase
SRIMR7_09715	2-isopropylmalate synthase
SRIMR7_09720	Indole-3-glycerol phosphate synthase
SRIMR7_09725	Anthranilate phosphoribosyltransferase
SRIMR7_09730	HTH-type transcriptional regulatory protein GabR
SRIMR7_09735	Aminodeoxychorismate/anthranilate synthase component 2
SRIMR7_09740	2-amino-4-deoxychorismate synthase
SRIMR7_09745	Phospho-2-dehydro-3-deoxyheptonate aldolase
SRIMR7_09750	hypothetical protein
SRIMR7_09755	Surfactin synthase subunit 2
SRIMR7_09760	Linear gramicidin synthase subunit B
SRIMR7_09765	Dimodular nonribosomal peptide synthase
SRIMR7_09770	Dimodular nonribosomal peptide synthase
SRIMR7_09775	Acyltransferase family protein
SRIMR7_09780	hypothetical protein
SRIMR7_09785	putative RNA methyltransferase
SRIMR7_09790	Low affinity potassium transport system protein kup
SRIMR7_09795	ATPase involved in DNA repair
SRIMR7_09800	Inner membrane protein YqiK
SRIMR7_09805	hypothetical protein
SRIMR7_09810	Carbohydrate diacid regulator
SRIMR7_09815	potassium transporter peripheral membrane component
SRIMR7_09820	Trk system potassium uptake protein TrkA
SRIMR7_09825	Trk system potassium uptake protein TrkA
SRIMR7_09830	tRNA-Arg
SRIMR7_09835	hypothetical protein
SRIMR7_09840	KDP operon transcriptional regulatory protein KdpE
SRIMR7_09845	Sensor protein KdpD
SRIMR7_09850	ABC transporter permease YtrF precursor
SRIMR7_09855	Bacitracin export ATP-binding protein BceA
SRIMR7_09860	Aminoglycoside 2'-N-acetyltransferase
SRIMR7_09865	Potassium-transporting ATPase C chain
SRIMR7_09870	Potassium-transporting ATPase B chain
SRIMR7_09875	Potassium-transporting ATPase A chain
SRIMR7_09880	F subunit of K+-transporting ATPase
SRIMR7_09885	hypothetical protein
SRIMR7_09890	Deoxyuridine 5'-triphosphate nucleotidohydrolase
SRIMR7_09895	Thioesterase superfamily protein
SRIMR7_09900	hypothetical protein
SRIMR7_09905	hypothetical protein
SRIMR7_09910	hypothetical protein
SRIMR7_09915	Sensor kinase CusS
SRIMR7_09920	Transcriptional regulatory protein TcrA
SRIMR7_09925	hypothetical protein
SRIMR7_09930	Inositol-1-monophosphatase
SRIMR7_09935	Ferrochelatase
SRIMR7_09940	multidrug resistance protein MdtH
SRIMR7_09945	L-gulono-1,4-lactone dehydrogenase
SRIMR7_09950	hypothetical protein
SRIMR7_09955	hypothetical protein
SRIMR7_09960	3-mercaptopyruvate sulfurtransferase
SRIMR7_09965	27 kDa antigen Cfp30B
SRIMR7_09970	Thymidine kinase
SRIMR7_09975	Type I phosphodiesterase / nucleotide pyrophosphatase
SRIMR7_09980	hypothetical protein
SRIMR7_09985	Acetyltransferase Pat
SRIMR7_09990	Phosphocarrier protein HPr
SRIMR7_09995	HTH-type transcriptional regulator LutR
SRIMR7_10000	Glycyl-glycine endopeptidase ALE-1 precursor
SRIMR7_10005	Peptidase M16 inactive domain protein
SRIMR7_10010	Protease 3 precursor
SRIMR7_10015	DNA gyrase subunit A
SRIMR7_10020	Putative metal chaperone YciC
SRIMR7_10025	Citrate synthase 1
SRIMR7_10030	Citrate synthase 1
SRIMR7_10035	Sucrase/ferredoxin-like protein
[truncated: 6,512 more rows]
