# Supplementary material for: Systems biology of industrial oxytetracycline production in Streptomyces rimosus: the secrets of a mutagenized hyperproducer
Source: Microb Cell Fact. 2023 Oct 28;22:222. doi: 10.1186/s12934-023-02215-x (PMC10612213; doi:10.1186/s12934-023-02215-x)
Supplement: Supplementary file 3 — Additional file 3. Gene expression data on cell synthesis and morphology, oxytetracycline biosynthesis, lipid and fatty acid metabolism, and biosynthesis of other secondary metabolites. [file 12934_2023_2215_MOESM3_ESM.xlsx]

## Sheet: Morphology Sporulation Division
Table S1. Expression data on morphology, cell wall composition, sporulation
Locus tag	Annotation	S. rimosus HP126	S. rimosus HP126 Δv3
SRIMR7_41875	Sporulation initiation inhibitor protein	2.41	1.22
SRIMR7_02520	Sporulation inhibitor KapD	-1.35	-2.53
SRIMR7_15770	Protein involved in sporulation	-2.6	0
SRIMR7_25635	Sporulation and cell devision protein	-1.58	-3.49
SRIMR7_06305	Sporulation and cell division protein	-1.07	0
SRIMR7_21280	Stage II sporulation protein E (SpoIIE)	2.14	1.27
SRIMR7_33640	Stage II sporulation protein E (SpoIIE)	-1.58	-2.95
SRIMR7_34515	Stage II sporulation protein E (SpoIIE)	-1.58	-1
SRIMR7_27375	Stage II sporulation protein E (SpoIIE)	-1.06	-1.3
SRIMR7_31035	Stage V sporulation protein K	-1.16	0
SRIMR7_34960	Stage V sporulation protein K	-1.22	-1.29
SRIMR7_34105	SsgA family sporulation/cell division regulator	2.1	1.41
SRIMR7_25370	Cell division protein FtsX	-1.4	-1.11
SRIMR7_32550	Cell division protein, SepF	1.4	0
SRIMR7_04970	Putative sporulation-specific glycosylase, YdhD	1.2	0
SRIMR7_11790	Intracellular septation protein A	-1.07	-1.06
SRIMR7_27995	Rod shape-determining protein, MreB	3.47	2.67
SRIMR7_00195	D-alanyl-D-alanine carboxypeptidase precursor	2.53	3.21
SRIMR7_10000	Glycyl-glycine endopeptidase ALE-1 precursor	2.04	0
SRIMR7_32435	Lipopolysaccharide export system ATP-binding protein LptB	1.79	0
SRIMR7_25250	Teichoic acids export_ATP-binding protein TagH	-5.71	-5.24
SRIMR7_25255	Teichoic acid translocation permease protein TagG	-5.81	-5.72
SRIMR7_09120	Lipid A export ATP-binding/permease protein MsbA	-2.64	-1.65
SRIMR7_05200	Lipopolysaccharide export system ATP-binding protein LptB	-3.42	0
SRIMR7_13625	Spherulation-specific family 4	-3.44	-6.86

## Sheet: OTC cluster
Table S2. Expression data on the OTC cluster
Locus tag	Annotation	S. rimosus HP126
SRIMR7_02380	otcrR	2.44
SRIMR7_02385	otrB
SRIMR7_02390	oxyTA1
SRIMR7_02395	oxyA	2.37
SRIMR7_02400	oxyB	1.99
SRIMR7_02405	oxyC	1.74
SRIMR7_02410	oxyD	1.84
SRIMR7_02415	oxyE	2.03
SRIMR7_02420	oxyF	2.62
SRIMR7_02425	oxyG	2.08
SRIMR7_02430	oxyH	2.54
SRIMR7_02435	oxyI	2.82
SRIMR7_02440	oxyJ	2.53
SRIMR7_02445	oxyK	2.36
SRIMR7_02450	oxyL	2.69
SRIMR7_02455	oxyM	2.64
SRIMR7_02460	oxyN	1.97
SRIMR7_02465	oxyO	2.55
SRIMR7_02470	oxyP	2.74
SRIMR7_02475	oxyQ	3.01
SRIMR7_02480	oxyR	1.96
SRIMR7_02485	oxyT	2.29
SRIMR7_02490	otrA	1.8

## Sheet: Lipids, fatty acids
Table S3. Expression data on lipid, fatty acid degradation
Locus tag	Annotation	S. rimosus HP126	S. rimosus HP126 Δv3
SRIMR7_17940	Long-chain fatty acid CoA-ligase	5.04	6.28
SRIMR7_21835	Long-chain fatty acid CoA-ligase	2.15	2.55
SRIMR7_35385	Long-chain fatty acid CoA-ligase	1.72	2.65
SRIMR7_05325	Long-chain fatty acid CoA-ligase	1.62	1.01
SRIMR7_27360	Long-chain fatty acid CoA-ligase	1.48	0
SRIMR7_07925	Long-chain fatty acid CoA-ligase	-2.34	0
SRIMR7_19930	Acyl-CoA dehydrogenase	4.92	3.52
SRIMR7_10780	Acyl-CoA dehydrogenase	2.85	3.42
SRIMR7_37925	Acyl-CoA dehydrogenase	2.75	2.97
SRIMR7_20240	Acyl-CoA dehydrogenase	2.6	1.58
SRIMR7_06230	Acyl-CoA dehydrogenase	1.98	0
SRIMR7_04955	Acyl-CoA dehydrogenase	1.73	0
SRIMR7_32870	Acyl-CoA dehydrogenase	1.1	0
SRIMR7_08975	Acyl-CoA dehydrogenase	-2.61	0
SRIMR7_08950	Acyl-CoA dehydrogenase	-1.92	-1.08
SRIMR7_22885	Acyl-CoA dehydrogenase	-1.62	-3.81
SRIMR7_05635	Acyl-CoA dehydrogenase	-1.34	0
SRIMR7_17945	Enoyl-CoA hydratase	3.96	4.55
SRIMR7_32880	Enoyl-CoA hydratase	2.66	1.02
SRIMR7_15845	Enoyl-CoA hydratase	-1.55	0
SRIMR7_08965	Enoyl-CoA hydratase	-1.07	0
SRIMR7_19980	3-hydroxyacyl-CoA dehydrogenase	2.02	1.44
SRIMR7_36070	3-oxoacyl ACP reductase	1.65	1.51
SRIMR7_07445	3-oxoacyl ACP reductase	1.27	0
SRIMR7_01600	3-oxoacyl ACP reductase	1.19	0
SRIMR7_20475	3-oxoacyl ACP synthase III	-8.21	-5.65
SRIMR7_21840	Lipase	2.47	0
SRIMR7_32745	Lipase	2.05	1.14

## Sheet: Secondary metabolites
Table S4. Expression data on biosynthetic routes to other CoA-ester-derived natural products
Locus tag	Annotation	S. rimosus HP126	S. rimosus HP126 Δv3
Nystatine-like BGC
SRIMR7_01685	Crotonyl-CoA reductase	-6.46549	-6.31592
SRIMR7_01690	Hypothetical protein	-2.19519	-2.7532
SRIMR7_01695	Phenolphthiocerol synthesis polyketide synthase type I Pks15/1	-4.13588	-4.58163
SRIMR7_01700	ASpks TB sRNA	deleted
SRIMR7_01705	Ferredoxin-1	-5.33132	-8.47779
SRIMR7_01710	Pentalenic acid synthase	-7.05001	-6.67679
SRIMR7_01715	dTDP-3-amino-3,2C6-dideoxy-alpha-D-galactopyranose transaminase	-6.22688	-6.11786
SRIMR7_01720	4'-demethylrebeccamycin synthase	-6.63262	-6.85407
SRIMR7_01725	Cholesterol oxidase precursor	-5.24843	-5.60375
SRIMR7_01730	Tyrosine-protein phosphatase precursor	-5.31682	-7.38704
SRIMR7_01735	Erythronolide synthase 2C modules 1 and 2	-3.98896	-3.99574
SRIMR7_01740	ASpks TB sRNA	deleted
SRIMR7_01745	ASpks TB sRNA	deleted
SRIMR7_01750	ASpks TB sRNA	deleted
SRIMR7_01755	Phenolphthiocerol synthesis polyketide synthase type I Pks15/1	-5.49302	-4.05284
SRIMR7_01760	ASpks TB sRNA	deleted
SRIMR7_01765	ASpks TB sRNA	deleted
SRIMR7_01770	Phenolphthiocerol synthesis polyketide synthase type I Pks15/1	-5.92125	-4.8406
SRIMR7_01775	ASpks TB sRNA	deleted
SRIMR7_01780	Erythronolide synthase 2C modules 1 and 2	-5.92489	-4.61568
Erythronolide BGC
SRIMR7_01375	Erythronolide synthase 2C modules 3 and 4	-2.81185	0
SRIMR7_01380	Phenolphthiocerol synthesis polyketide synthase type I Pks15/1	-3.55744	0
SRIMR7_01385	Biotin biosynthesis cytochrome P450	-3.2941	0
SRIMR7_01390	Erythronolide synthase 2C modules 1 and 2	-3.46845	0
